# Supplementary material for: Changes in Gab2 phosphorylation and interaction partners in response to interleukin (IL)-2 stimulation in T-lymphocytes
Source: Sci Rep. 2016 Mar 30;6:23530. doi: 10.1038/srep23530 (PMC4812247; doi:10.1038/srep23530)
Supplement: Supplementary Datset 1 [file srep23530-s2.xls]

## Sheet: Sheet1
Supplementary Table S2. List of all commonly quantified proteins in the two independent Gab2 immunoprecipitations performed.
The 9 proteins that were significantly more enriched upon IL-2 stimulation (IL-2/Ctr ratio > 1.5 and significance B p-value < 1E-4) are coloured in pink.
The 16 proteins that were significantly less enriched upon IL-2 stimulation (IL-2/Ctr ratio < 0.67 and significance B p-value < 1E-4) are coloured in blue.
							Combined values				Replica 1				Replica 2
Uniprot	Protein Names	Gene Names	Peptides (unique)	Sequence Coverage [%]	Mol. Weight [kDa]	PEP	IL-2/Ctr ratio	IL-2/Ctr Sign.B	IL-2/Ctr Variability [%]	IL-2/Ctr Ratio Count	IL-2/Ctr ratio	IL-2/Ctr Sign.B	IL-2/Ctr Variability [%]	IL-2/Ctr Ratio Count	IL-2/Ctr ratio	IL-2/Ctr Sign.B	IL-2/Ctr Variability [%]	IL-2/Ctr Ratio Count
Q06124	Tyrosine-protein phosphatase non-receptor type 11	PTPN11	32 (1)	51.9	68.436	9.9569e-227	9.8707	2.25501e-108	111.49	73	9.9435	1.01973e-67	104.21	36	9.7411	2.79597e-69	119.21	37
O00459	Phosphatidylinositol 3-kinase regulatory subunit beta	PIK3R2	16 (14)	24.2	81.544	6.1752e-98	4.0338	1.11205e-41	57.967	33	4.6721	8.95495e-32	69.388	21	3.8456	1.44938e-25	31.752	12
P27986-4	Isoform 4 of Phosphatidylinositol 3-kinase regulatory subunit alpha	PIK3R1	34 (31)	43.2	84.473	0	3.8714	2.19831e-39	40.943	99	3.8396	1.06819e-24	39.528	54	4.0276	3.21184e-27	42.974	45
P42336	Phosphatidylinositol 4,5-bisphosphate 3-kinase catalytic subunit alpha isoform	PIK3CA	5 (5)	5.3	124.28	3.6062e-11	2.4134	8.38917e-18	137.01	5	2.085	1.30074e-08	156.31	4	2.4134	6.37245e-12	NaN	1
O00329	Phosphatidylinositol 4,5-bisphosphate 3-kinase catalytic subunit delta isoform	PIK3CD	20 (1)	20.3	119.48	3.9377e-76	2.2262	5.32117e-15	6.2159	2	2.1305	4.98478e-09	NaN	1	2.3263	4.43944e-11	NaN	1
P42338	Phosphatidylinositol 4,5-bisphosphate 3-kinase catalytic subunit beta isoform	PIK3CB	13 (13)	10.9	122.76	1.5171e-84	2.0689	1.11393e-12	13.017	24	2.0785	1.49115e-08	14.158	13	2.0594	1.58408e-08	12.214	11
Q8IVW6	AT-rich interactive domain-containing protein 3B	ARID3B	35 (34)	69.3	60.636	0	2.0055	9.30435e-12	19.471	97	2.0235	4.71625e-08	18.531	56	1.9353	2.28382e-07	20	41
P10515	Dihydrolipoyllysine-residue acetyltransferase component of pyruvate dehydrogenase complex, mitochondrial	DLAT	13 (13)	24.9	68.996	1.2461e-87	1.9827	1.9851e-11	16.156	22	1.9827	1.10164e-07	20.439	12	1.9827	8.29699e-08	9.578	10
Q99856	AT-rich interactive domain-containing protein 3A	ARID3A	13 (12)	23.4	62.888	3.5989e-123	1.9446	6.99077e-11	29.78	20	2.0516	2.62155e-08	24.374	11	1.7339	1.48964e-05	33.277	9
Q7Z406-2	Isoform 2 of Myosin-14	MYH14	6 (1)	3.1	232.01	3.7106e-41	1.7984	7.90013e-09	13.704	2	1.9814	1.13172e-07	NaN	1	1.6323	0.000110533	NaN	1
Q14145	Kelch-like ECH-associated protein 1	KEAP1	5 (5)	8.3	69.666	1.5961e-08	1.5483	1.46984e-05	20.38	2	1.7883	5.73065e-06	NaN	1	1.3405	0.0186295	NaN	1
Q96HS1	Serine/threonine-protein phosphatase PGAM5, mitochondrial	PGAM5	4 (4)	15.6	32.004	1.7601e-13	1.5482	1.47398e-05	20.107	6	1.2003	0.121257	2.3573	2	1.6035	0.000191907	13.512	4
Q02241	Kinesin-like protein KIF23	KIF23	2 (2)	2.3	110.06	8.5749e-05	1.5118	4.05801e-05	14.533	2	1.6755	5.16503e-05	NaN	1	1.3642	0.0128634	NaN	1
P28482	Mitogen-activated protein kinase 1	MAPK1	3 (3)	7.8	41.389	2.5039e-12	1.5075	4.56579e-05	25.332	5	1.3999	0.00689574	17.548	2	1.5075	0.00113372	30.471	3
Q93045-2	Isoform 2 of Stathmin-2	STMN2	3 (1)	14.4	21.802	4.0353e-10	1.4116	0.000569264	28.066	2	1.7214	2.13311e-05	NaN	1	1.1575	0.220579	NaN	1
P31946-2	Isoform Short of 14-3-3 protein beta/alpha	YWHAB	17 (1)	59.8	27.85	3.1333e-268	1.4034	0.000699117	40.522	5	1.5683	0.000381244	73.327	2	1.4034	0.00682596	17.928	3
Q7L2E3-2	Isoform 2 of Putative ATP-dependent RNA helicase DHX30	DHX30	3 (3)	1.8	136.11	1.9634e-07	1.3191	0.00518581	28.02	4	1.404	0.00645464	34.314	3	1.2393	0.0801716	NaN	1
Q16204	Coiled-coil domain-containing protein 6	CCDC6	24 (24)	40.7	53.29	2.6661e-222	1.3085	0.00657158	20.748	39	1.3405	0.0174519	18.103	26	1.2791	0.0463068	24.635	13
Q12904-2	Isoform 2 of Aminoacyl tRNA synthase complex-interacting multifunctional protein 1	AIMP1	2 (2)	6.5	37.039	2.5211e-05	1.3036	0.00732286	11.8	3	1.3201	0.0236867	16.657	2	1.3036	0.0324863	NaN	1
P43246	DNA mismatch repair protein Msh2	MSH2	6 (6)	7.4	104.74	2.8658e-16	1.3016	0.00765191	22.002	4	1.03	0.686714	NaN	1	1.368	0.0121106	17.684	3
P52789	Hexokinase-2	HK2	11 (7)	12.5	102.38	2.8716e-25	1.2925	0.00933037	21.685	6	1.3724	0.0106732	35.08	2	1.2925	0.0382033	18.033	4
O75821	Eukaryotic translation initiation factor 3 subunit G	EIF3G	2 (2)	6.9	35.611	3.3125e-08	1.2911	0.00961705	38.979	3	2.1019	9.11418e-09	NaN	1	1.1206	0.329046	20.028	2
Q13029	PR domain zinc finger protein 2	PRDM2	2 (2)	1.5	188.91	5.0982e-05	1.2741	0.0138139	29.368	2	1.5682	0.000381937	NaN	1	1.0352	0.713677	NaN	1
O00139-4	Isoform 4 of Kinesin-like protein KIF2A	KIF2A	10 (9)	12.8	84.088	4.9893e-43	1.2626	0.0175476	20.168	15	1.3779	0.00978941	21.251	7	1.228	0.0930924	18.376	8
O75643	U5 small nuclear ribonucleoprotein 200 kDa helicase	SNRNP200	6 (6)	2.6	244.5	1.4145e-13	1.2583	0.0191663	28.891	4	0.99004	0.914857	NaN	1	1.5478	0.00054466	28.155	3
Q5JPE7	Nodal modulator 2	NOMO2	2 (2)	1.5	139.44	2.6284e-05	1.2574	0.0195219	12.248	2	1.3712	0.0108757	NaN	1	1.1531	0.231804	NaN	1
Q92556	Engulfment and cell motility protein 1	ELMO1	3 (3)	3.3	83.829	6.2009e-05	1.2549	0.0205415	21.152	4	1.3395	0.0177181	33.637	2	1.2549	0.0649193	12.973	2
Q14444	Caprin-1	CAPRIN1	12 (12)	16.5	78.365	2.5435e-66	1.25	0.0226818	9.9608	21	1.2876	0.0379454	12.087	12	1.2385	0.081032	6.7233	9
Q13112	Chromatin assembly factor 1 subunit B	CHAF1B	5 (5)	10	61.492	3.6108e-20	1.2449	0.025123	33.907	6	1.0104	0.795327	30.544	3	1.3958	0.00773342	30.051	3
P53985	Monocarboxylate transporter 1	SLC16A1	3 (3)	8	53.944	3.0514e-19	1.2428	0.0261956	15.139	3	1.2428	0.0702697	NaN	1	1.1568	0.222336	20.593	2
Q9Y520-7	Isoform 7 of Protein PRRC2C	PRRC2C	2 (2)	0.7	317.08	7.9624e-06	1.2273	0.0354811	39.285	3	1.1138	0.322542	13.721	2	2.1536	2.02387e-09	NaN	1
P12004	Proliferating cell nuclear antigen	PCNA	6 (6)	22.2	28.768	1.4158e-12	1.224	0.0378036	17.385	6	1.2574	0.0577415	20.582	2	1.224	0.0980797	18.023	4
P63220	40S ribosomal protein S21	RPS21	3 (3)	51.8	9.1113	6.6294e-10	1.2176	0.0426979	10.07	3	1.2176	0.097577	NaN	1	1.1802	0.169372	14.011	2
O43324	Eukaryotic translation elongation factor 1 epsilon-1	EEF1E1	3 (3)	16.7	19.81	4.252e-13	1.2123	0.0471692	24.436	4	1.2123	0.104368	14.225	2	1.3976	0.00750878	37.24	2
P51553	Isocitrate dehydrogenase [NAD] subunit gamma, mitochondrial	IDH3G	3 (3)	6.1	42.794	3.0997e-07	1.2055	0.0535101	23.897	5	1.2252	0.0885069	22.986	2	1.2055	0.124242	29.532	3
Q99729-2	Isoform 2 of Heterogeneous nuclear ribonucleoprotein A/B	HNRNPAB	3 (3)	10.5	35.967	1.6297e-35	1.2036	0.055411	12.299	6	1.2886	0.0374102	8.7603	3	1.1241	0.317311	15.563	3
P56556	NADH dehydrogenase [ubiquinone] 1 alpha subcomplex subunit 6	NDUFA6	2 (2)	12.3	17.871	1.6563e-05	1.2015	0.0575807	35.807	2	1.5477	0.000552969	NaN	1	0.93278	0.691082	NaN	1
Q5T1Z8	Pumilio homolog 1	PUM1	11 (6)	9.7	130.11	2.5127e-30	1.1972	0.0622572	30.634	6	1.3557	0.0138354	7.6755	2	1.0156	0.82584	36.855	4
Q9Y241-2	Isoform 2 of HIG1 domain family member 1A, mitochondrial	HIGD1A	3 (3)	45.8	11.77	1.0627e-39	1.1969	0.0625955	5.9574	5	1.1969	0.126445	7.6352	3	1.2104	0.116793	4.9502	2
P27348	14-3-3 protein theta	YWHAQ	22 (15)	67.3	27.764	0	1.1947	0.0651258	18.716	40	1.1886	0.139905	14.819	24	1.2204	0.102763	23.72	16
Q96HC4	PDZ and LIM domain protein 5	PDLIM5	3 (3)	5.7	63.944	3.0783e-10	1.1934	0.0666626	19.196	3	1.2516	0.0624591	6.7359	2	0.90697	0.551849	NaN	1
P22102	Trifunctional purine biosynthetic protein adenosine-3	GART	3 (3)	2.8	107.77	1.3865e-07	1.192	0.0683527	24.323	3	0.82325	0.411869	NaN	1	1.2458	0.0734719	6.2474	2
Q04637-9	Isoform 9 of Eukaryotic translation initiation factor 4 gamma 1	EIF4G1	7 (7)	4	176.23	1.6879e-17	1.1916	0.0688424	54.334	7	1.204	0.115817	64.166	5	1.1221	0.323978	8.4966	2
Q15366-2	Isoform 2 of Poly(rC)-binding protein 2	PCBP2	8 (5)	23.8	38.651	7.6574e-71	1.1845	0.078055	24.945	7	1.1937	0.131499	31.409	3	1.1145	0.350255	16.248	4
Q13347	Eukaryotic translation initiation factor 3 subunit I	EIF3I	2 (2)	7.1	36.501	5.5862e-10	1.1822	0.0812591	13.518	3	1.1398	0.245195	NaN	1	1.3156	0.0271895	15.113	2
P27635	60S ribosomal protein L10	RPL10	10 (10)	27.1	24.604	1.608e-69	1.177	0.0889224	17.552	50	1.1585	0.199141	19.323	25	1.1844	0.161058	15.967	25
P60468	Protein transport protein Sec61 subunit beta	SEC61B	2 (2)	26	9.9743	9.2507e-12	1.1769	0.0890756	5.7472	4	1.1521	0.21405	9.6715	2	1.1769	0.176149	1.0068	2
Q9H3D4	Tumor protein 63	TP63	4 (4)	7.1	76.785	1.1851e-50	1.173	0.0952302	20.125	6	1.1883	0.140414	28.414	3	1.1579	0.219581	14.32	3
Q9GZT3	SRA stem-loop-interacting RNA-binding protein, mitochondrial	SLIRP	4 (4)	42.2	12.349	3.6922e-27	1.1724	0.0962085	18.497	9	1.1952	0.129109	18.428	5	1.165	0.202445	18.534	4
Q5T5C7	Serine--tRNA ligase, cytoplasmic	SARS	3 (3)	5	61.312	8.0511e-06	1.1709	0.0986917	24.236	5	0.98254	0.960162	25.215	2	1.1709	0.189037	24.569	3
P05198	Eukaryotic translation initiation factor 2 subunit 1	EIF2S1	3 (3)	9.5	36.112	2.1913e-14	1.169	0.101915	27.502	3	1.169	0.176507	NaN	1	1.2651	0.0563889	38.356	2
Q92615	La-related protein 4B	LARP4B	5 (5)	8.5	80.551	1.1251e-53	1.1682	0.103298	17.148	8	1.1383	0.249224	14.266	5	1.199	0.134741	23.567	3
P53990-5	Isoform 5 of IST1 homolog	IST1	2 (2)	5	41.565	2.988e-06	1.1671	0.105227	24.874	3	1.1943	0.130539	NaN	1	0.94659	0.768841	29.618	2
Q12931	Heat shock protein 75 kDa, mitochondrial	TRAP1	4 (4)	5.5	80.109	9.1592e-09	1.1669	0.105581	37.51	3	1.1669	0.180857	NaN	1	1.0411	0.681372	52.222	2
P60891	Ribose-phosphate pyrophosphokinase 1	PRPS1	9 (2)	30.8	34.834	2.2781e-31	1.1668	0.105758	58.172	15	0.9699	0.975847	62.047	5	1.1777	0.174486	58.768	10
O95466-3	Isoform 3 of Formin-like protein 1	FMNL1	5 (5)	4.6	128.33	5.0141e-15	1.1596	0.1192	15.517	8	1.0759	0.465444	21.855	4	1.1596	0.215376	8.9634	4
Q9Y5A9	YTH domain family protein 2	YTHDF2	3 (3)	4.5	62.333	7.5912e-10	1.1582	0.121974	14.145	5	1.1263	0.283339	17.547	2	1.1582	0.218834	15.64	3
F8VZQ9	SAP domain-containing ribonucleoprotein	SARNP	2 (2)	8.9	24.105	5.163e-07	1.1542	0.130195	38.13	3	1.503	0.00122002	49.427	2	1.1542	0.228957	NaN	1
Q13151	Heterogeneous nuclear ribonucleoprotein A0	HNRNPA0	2 (2)	8.5	30.84	1.5209e-35	1.1523	0.134259	43.022	2	1.562	0.000427358	NaN	1	0.85005	0.293064	NaN	1
P42574	Caspase-3	CASP3	3 (3)	7.6	31.608	2.5126e-07	1.151	0.137099	24.524	3	0.76063	0.229357	NaN	1	1.1628	0.207636	1.4343	2
Q9Y3Y2-3	Isoform 2 of Chromatin target of PRMT1 protein	CHTOP	2 (2)	9.2	26.524	1.0623e-26	1.1492	0.141114	10.576	4	1.1455	0.230346	12.286	3	1.1529	0.232325	NaN	1
P27708	CAD protein	CAD	54 (54)	27.3	242.98	0	1.1476	0.144763	33.376	107	1.1238	0.290876	39.279	60	1.1727	0.185092	24.078	47
Q04917	14-3-3 protein eta	YWHAH	18 (13)	50.8	28.218	8.4607e-179	1.1443	0.152534	14.288	31	1.1154	0.317311	12.367	17	1.2065	0.12269	16.377	14
Q96A26	Protein FAM162A	FAM162A	4 (4)	19.5	17.342	2.8939e-19	1.1418	0.158645	18.578	6	1.2879	0.0377841	17.439	4	1.0081	0.870453	15.199	2
H7BZJ3	Thioredoxin (Fragment)	PDIA3	3 (1)	29.3	13.519	5.0513e-14	1.1411	0.160391	17.309	3	1.1894	0.138558	5.8673	2	0.88902	0.461876	NaN	1
O60763-2	Isoform 2 of General vesicular transport factor p115	USO1	7 (7)	9.4	109.19	2.4155e-25	1.1407	0.161396	30	8	1.2169	0.0984514	37.7	5	1.073	0.520547	9.3186	3
Q5VV89	Microsomal glutathione S-transferase 3	MGST3	2 (2)	16.3	18.416	2.4521e-15	1.1387	0.166498	8.1552	3	1.2502	0.0636478	NaN	1	1.1001	0.404188	4.8856	2
P15531-2	Isoform 2 of Nucleoside diphosphate kinase A	NME1	8 (1)	45.8	19.653	3.5515e-53	1.1382	0.167793	13.177	3	1.1382	0.249495	NaN	1	1.2068	0.122228	18.013	2
Q5T4S7-2	Isoform 2 of E3 ubiquitin-protein ligase UBR4	UBR4	9 (9)	1.7	575.95	1.5555e-25	1.1366	0.171993	143.93	9	1.0018	0.845104	16.183	4	1.8575	1.17784e-06	177.08	5
P55884-2	Isoform 2 of Eukaryotic translation initiation factor 3 subunit B	EIF3B	5 (5)	6.3	99.028	4.4799e-20	1.1308	0.187934	18.69	7	1.2027	0.117704	13.184	3	1.0442	0.664696	20.235	4
P53618	Coatomer subunit beta	COPB1	8 (8)	9.5	107.14	3.8314e-38	1.1289	0.193405	25.542	13	1.0967	0.382473	30.768	6	1.238	0.0815738	20.299	7
G3V4P8	Glia maturation factor beta (Fragment)	GMFB	2 (1)	12.7	17.512	5.1777e-08	1.1284	0.194865	2.7583	2	1.1506	0.217671	NaN	1	1.1066	0.379167	NaN	1
P26010	Integrin beta-7	ITGB7	2 (2)	2.6	86.902	8.591e-06	1.1264	0.200795	29.341	3	0.73808	0.177946	NaN	1	1.2087	0.119333	9.9813	2
I3L504	Eukaryotic translation initiation factor 5A-1	EIF5A	2 (2)	10.8	20.503	3.0756e-09	1.1237	0.209024	17.4	5	0.98557	0.941793	16.231	3	1.2343	0.0856824	13.288	2
P33992	DNA replication licensing factor MCM5	MCM5	6 (6)	8.7	82.285	1.1047e-17	1.123	0.2112	4.8318	7	1.1207	0.300431	4.9979	6	1.195	0.141566	NaN	1
P36776	Lon protease homolog, mitochondrial	LONP1	8 (8)	9.7	106.49	7.3193e-21	1.1209	0.217835	55.03	8	1.1312	0.269001	69.122	5	1.1107	0.363957	13.79	3
P02786	Transferrin receptor protein 1	TFRC	16 (16)	25	84.87	9.6633e-97	1.1209	0.217835	18.483	25	1.1068	0.346183	9.7226	8	1.1832	0.163398	21.693	17
Q96C19	EF-hand domain-containing protein D2	EFHD2	5 (5)	21.2	26.697	3.4057e-20	1.1207	0.218476	23.542	8	1.0991	0.373614	21.493	4	1.1441	0.25616	28.189	4
Q15370-2	Isoform 2 of Transcription elongation factor B polypeptide 2	TCEB2	3 (3)	18.6	17.911	2.8789e-09	1.1193	0.222999	48.804	4	0.87375	0.593626	NaN	1	1.4339	0.00409918	58.439	3
P62263	40S ribosomal protein S14	RPS14	6 (6)	38.4	16.273	4.2391e-33	1.116	0.233949	20.824	19	1.12	0.302621	20.899	9	1.082	0.479762	20.959	10
Q7Z2W9	39S ribosomal protein L21, mitochondrial	MRPL21	2 (2)	8.8	22.814	0.00093352	1.1159	0.234287	38.869	2	0.84775	0.496994	NaN	1	1.4689	0.00224509	NaN	1
P18077	60S ribosomal protein L35a	RPL35A	7 (7)	49.1	12.538	1.8434e-27	1.1138	0.241476	13.389	21	1.1529	0.212139	11.498	11	1.0834	0.473607	15.831	10
Q5SU54	HLA class II histocompatibility antigen, DQ beta 1 chain	HLA-DQB1	2 (1)	7.8	30.492	7.2237e-09	1.1125	0.24601	3.5674	4	1.0524	0.572427	NaN	1	1.1129	0.355978	1.7286	3
Q7KZF4	Staphylococcal nuclease domain-containing protein 1	SND1	13 (13)	16.8	102	9.357e-63	1.1123	0.246713	22.278	17	1.1123	0.327505	31.206	7	1.0954	0.422978	15.231	10
O75626	PR domain zinc finger protein 1	PRDM1	13 (13)	17.2	91.77	2.0677e-68	1.1123	0.246713	57.301	35	1.1035	0.357755	65.653	21	1.197	0.138118	40.7	14
Q01105	Protein SET	SET	2 (2)	8.3	33.488	1.1179e-06	1.1114	0.249897	9.4363	2	1.1881	0.140753	NaN	1	1.0396	0.689515	NaN	1
B4DUT8	Calponin-2	CNN2	3 (3)	8.8	35.943	2.1925e-07	1.1105	0.253112	20.737	4	1.0574	0.548515	NaN	1	1.1664	0.199196	25.395	3
Q08J23	tRNA (cytosine(34)-C(5))-methyltransferase	NSUN2	4 (4)	6.4	86.47	2.8311e-27	1.1098	0.255635	11.946	8	1.1326	0.265008	15.518	4	1.0474	0.647706	9.2969	4
J3KN00	NADH dehydrogenase (Ubiquinone) 1 alpha subcomplex, 13	NDUFA13	3 (3)	14.5	25.821	1.6152e-07	1.1093	0.257448	23.911	6	0.99261	0.899468	29.471	4	1.1757	0.178667	9.6056	2
Q9H0M0	NEDD4-like E3 ubiquitin-protein ligase WWP1	WWP1	36 (27)	43.7	105.2	0	1.106	0.269661	41.02	228	1.1119	0.328838	37.079	127	1.0877	0.455027	45.677	101
P62857	40S ribosomal protein S28	RPS28	3 (3)	46.4	7.8409	8.8665e-144	1.104	0.277271	10.93	5	1.2001	0.121557	0.6194	2	0.99366	0.958353	7.9849	3
P41250	Glycine--tRNA ligase	GARS	13 (13)	19.8	83.165	2.5781e-65	1.1	0.292971	17.43	14	1.0974	0.379874	13.956	9	1.1295	0.299818	24.321	5
Q13501	Sequestosome-1	SQSTM1	6 (6)	13	47.687	1.1778e-63	1.0999	0.293372	12.765	12	1.1131	0.324851	14.011	5	1.0006	0.915819	11.507	7
P17706	Tyrosine-protein phosphatase non-receptor type 2	PTPN2	9 (9)	21.9	48.473	1.5662e-36	1.0999	0.293372	16.432	12	1.0827	0.437095	12.216	9	1.2128	0.113285	28.72	3
Q7Z2W4	Zinc finger CCCH-type antiviral protein 1	ZC3HAV1	6 (6)	8.6	101.43	5.6092e-48	1.0969	0.305583	24.554	8	1.1114	0.330509	31.456	5	1.0825	0.477558	10.812	3
G5E9Q2	Cold shock domain containing E1, RNA-binding, isoform CRA_d	CSDE1	6 (6)	6.8	93.741	3.8987e-19	1.0963	0.308069	28.037	11	1.113	0.325182	30.904	6	1.0265	0.762598	27.001	5
P62304	Small nuclear ribonucleoprotein E	SNRPE	2 (2)	25	10.803	9.4076e-27	1.0959	0.309734	5.8815	4	1.0433	0.617479	4.8173	2	1.1357	0.280637	2.9088	2
Q9BUB7	Transmembrane protein 70, mitochondrial	TMEM70	4 (4)	15.8	28.969	6.6115e-14	1.0959	0.309734	31.127	5	1.0959	0.385459	NaN	1	1.019	0.805898	35.655	4
B4DR61	Protein transport protein Sec61 subunit alpha isoform 1	SEC61A1	3 (3)	5.8	52.949	5.5584e-09	1.0954	0.311825	13.371	5	1.0431	0.618491	18.433	3	1.1403	0.267021	5.6761	2
P41212	Transcription factor ETV6	ETV6	2 (2)	3.8	52.999	3.2021e-05	1.0953	0.312245	4.9215	4	1.1488	0.222079	3.2295	2	1.0621	0.572723	0.82879	2
Q15365	Poly(rC)-binding protein 1	PCBP1	8 (5)	27	37.497	1.2686e-72	1.0953	0.312245	7.2532	12	1.0902	0.407207	3.8527	6	1.1072	0.376913	9.8455	6
P28908	Tumor necrosis factor receptor superfamily member 8	TNFRSF8	2 (2)	3.9	63.747	4.7973e-14	1.0942	0.316886	12.1	4	1.1535	0.210715	12.682	2	1.0368	0.704844	12.836	2
P53396	ATP-citrate synthase	ACLY	21 (21)	19.8	120.84	3.233e-180	1.0941	0.317311	13.626	40	1.0862	0.422967	14.331	18	1.0941	0.428279	13.345	22
Q5JRX3-2	Isoform 2 of Presequence protease, mitochondrial	PITRM1	3 (3)	2.4	117.51	6.0239e-05	1.0939	0.318161	6.6907	3	0.99486	0.886058	NaN	1	1.1128	0.356338	2.4186	2
B0QZ18	Copine-1	CPNE1	5 (5)	8.7	59.717	3.1334e-15	1.0935	0.319866	18.476	7	1.0887	0.413069	27.747	3	1.0956	0.422167	13.016	4
P41252	Isoleucine--tRNA ligase, cytoplasmic	IARS	14 (14)	11.4	144.5	3.55e-36	1.0924	0.324588	34.594	16	1.1533	0.211189	36.934	11	0.96952	0.900257	28.017	5
Q9Y5J1	U3 small nucleolar RNA-associated protein 18 homolog	UTP18	9 (9)	16.4	62.003	1.2727e-24	1.0913	0.329361	15.394	17	1.0676	0.501648	10.685	11	1.2563	0.0636847	18.781	6
P84098	60S ribosomal protein L19	RPL19	6 (6)	25.5	23.466	3.7795e-28	1.0896	0.336836	14.898	9	1.0355	0.657612	6.1864	4	1.1279	0.304924	20.04	5
P46934-4	Isoform 4 of E3 ubiquitin-protein ligase NEDD4	NEDD4	41 (7)	41.6	104.22	0	1.0896	0.336836	30.85	225	1.0808	0.444897	25.108	130	1.0918	0.437767	37.413	95
H0YMV8	40S ribosomal protein S27	RPS27L	4 (2)	34	11.345	1.6208e-30	1.0893	0.338167	15.594	7	1.0443	0.612433	19.049	4	1.0893	0.448239	11.228	3
P05387	60S acidic ribosomal protein P2	RPLP2	7 (7)	77.4	11.665	1.4836e-80	1.0893	0.338167	19.303	18	1.0197	0.742887	12.913	8	1.1373	0.275842	22.631	10
Q6PCD5	E3 ubiquitin-protein ligase RFWD3	RFWD3	13 (13)	16.5	85.093	3.4843e-87	1.0891	0.339057	59.956	21	1.0694	0.493648	75.023	12	1.0954	0.422978	29.313	9
Q9NWV8	BRISC and BRCA1-A complex member 1	BABAM1	2 (1)	6.1	36.56	4.2416e-07	1.0889	0.339948	9.7471	3	1.0272	0.701774	8.2473	2	1.176	0.178035	NaN	1
B7Z4C8	60S ribosomal protein L31	RPL31	4 (4)	30	15.118	9.3266e-19	1.0889	0.339948	5.1554	6	1.1058	0.34966	7.0388	3	1.0866	0.459734	1.8076	3
B3KY94	CDP-diacylglycerol--inositol 3-phosphatidyltransferase	CDIPT	4 (4)	19.8	25.946	1.2244e-19	1.0888	0.340395	19.906	7	1.0734	0.476164	25.117	4	1.0888	0.450353	14.078	3
P25398	40S ribosomal protein S12	RPS12	3 (3)	30.3	14.515	7.5129e-30	1.0888	0.340395	18.251	10	1.1175	0.31054	19.806	5	1.0608	0.579145	17.884	5
H3BLZ8	Probable ATP-dependent RNA helicase DDX17	DDX17	21 (14)	31.9	80.439	5.1703e-133	1.088	0.34398	27.819	51	1.0815	0.442012	23.187	28	1.1088	0.370951	33.092	23
O43143	Putative pre-mRNA-splicing factor ATP-dependent RNA helicase DHX15	DHX15	11 (11)	13.2	90.932	4.7534e-37	1.0861	0.352603	17.024	16	1.041	0.629171	20.196	10	1.1435	0.257852	10.874	6
P17844	Probable ATP-dependent RNA helicase DDX5	DDX5	12 (5)	17.8	69.147	3.2705e-45	1.0836	0.364179	36.598	4	1.387	0.00847617	39.536	3	0.84655	0.279929	NaN	1
P84090	Enhancer of rudimentary homolog	ERH	8 (8)	60.6	12.259	4.2886e-230	1.0835	0.364648	19.317	31	1.1182	0.308307	23.07	19	1.015	0.829378	11.885	12
P61978-2	Isoform 2 of Heterogeneous nuclear ribonucleoprotein K	HNRNPK	12 (12)	28.4	51.028	9.019e-64	1.0825	0.369356	26.508	26	0.99546	0.882492	17.506	11	1.098	0.412511	31.567	15
P49411	Elongation factor Tu, mitochondrial	TUFM	12 (12)	28.8	49.541	3.0554e-47	1.0817	0.373153	31.848	16	1.0612	0.530752	35.428	12	1.1434	0.258135	15.236	4
B4DVB8	ELAV-like protein 1	ELAVL1	9 (9)	27.5	38.996	3.7952e-38	1.081	0.376497	41.044	14	1.0703	0.489678	66.231	5	1.0918	0.437767	14.745	9
P38606	V-type proton ATPase catalytic subunit A	ATP6V1A	6 (6)	12.6	68.303	4.4875e-15	1.0807	0.377936	34.827	5	0.60771	0.0223654	NaN	1	1.2048	0.125339	22.959	4
Q9Y3D6	Mitochondrial fission 1 protein	FIS1	3 (3)	26.3	16.937	2.3419e-31	1.0791	0.385678	27.351	4	0.86598	0.564173	39.519	2	1.0982	0.411714	10.877	2
P62266	40S ribosomal protein S23	RPS23	6 (6)	30.1	15.807	1.1925e-28	1.0784	0.389098	17.209	25	1.0574	0.548515	15.95	15	1.0845	0.468808	17.938	10
P56192	Methionine--tRNA ligase, cytoplasmic	MARS	9 (9)	11.9	101.11	1.2319e-84	1.0774	0.394021	18.518	17	1.116	0.315365	14.621	9	1.0557	0.604736	21.177	8
Q9Y2S6	Translation machinery-associated protein 7	TMA7	2 (2)	31.2	7.0662	1.2232e-07	1.0763	0.399485	16.275	3	0.9645	0.954392	21.204	2	1.0763	0.505348	NaN	1
P26599-3	Isoform 3 of Polypyrimidine tract-binding protein 1	PTBP1	7 (7)	17.8	59.632	3.5801e-33	1.0741	0.410565	23.736	13	1.0932	0.395657	31.42	7	1.0227	0.784414	12.785	6
P17812	CTP synthase 1	CTPS1	9 (9)	17.8	66.69	1.2648e-57	1.074	0.411073	31.428	19	1.1164	0.314073	23.632	12	1.0559	0.60372	43.862	7
Q8N163	Cell cycle and apoptosis regulator protein 2	CCAR2	2 (2)	2.2	102.9	3.249e-06	1.0736	0.413111	5.7807	2	1.1184	0.307671	NaN	1	1.0306	0.73936	NaN	1
Q01813	6-phosphofructokinase type C	PFKP	7 (5)	10.2	85.595	4.8404e-30	1.0718	0.422366	19.113	10	1.0036	0.834592	13.73	3	1.1446	0.254757	22.025	7
P19623	Spermidine synthase	SRM	5 (5)	15.6	33.824	6.6041e-12	1.0717	0.422884	20.963	7	1.0228	0.72576	6.6057	2	1.0758	0.507633	24.898	5
Q13283	Ras GTPase-activating protein-binding protein 1	G3BP1	7 (6)	20.6	52.164	9.7791e-58	1.0715	0.423922	44.419	7	1.0414	0.627129	12.323	4	1.0862	0.461453	68.602	3
P42677	40S ribosomal protein S27	RPS27	5 (3)	40.5	9.461	9.5262e-47	1.0711	0.426002	23.671	17	1.0617	0.528441	27.69	9	1.1371	0.276438	17.712	8
Q14974	Importin subunit beta-1	KPNB1	10 (10)	13.7	97.169	1.2732e-67	1.0705	0.429135	28.124	18	1.0436	0.615963	17.317	7	1.0743	0.514526	34.042	11
O60506	Heterogeneous nuclear ribonucleoprotein Q	SYNCRIP	9 (5)	14.6	69.602	2.054e-148	1.0701	0.431232	16.223	15	1.0506	0.581183	19.4	9	1.1018	0.397536	10.853	6
P62280	40S ribosomal protein S11	RPS11	7 (7)	32.3	18.431	2.4015e-23	1.069	0.437034	12.213	12	1.0736	0.475301	13.656	7	1.0584	0.591109	11.404	5
P51571	Translocon-associated protein subunit delta	SSR4	5 (5)	36.4	18.998	9.9022e-23	1.0689	0.437563	13.26	9	1.0529	0.570008	14.579	4	1.0689	0.53982	12.952	5
B5ME19	Eukaryotic translation initiation factor 3 subunit C-like protein	EIF3CL	3 (3)	3	105.47	9.5352e-09	1.0684	0.440219	13.801	4	0.98198	0.963565	14.737	2	1.1379	0.274061	11.71	2
P22626	Heterogeneous nuclear ribonucleoproteins A2/B1	HNRNPA2B1	15 (15)	44.2	37.429	6.7481e-199	1.0684	0.440219	22.868	31	1.0117	0.787905	26.204	18	1.0846	0.468373	17.039	13
M0QYZ2	AP-2 complex subunit sigma	AP2S1	2 (2)	9.5	18.929	0.0020524	1.0672	0.446636	10.344	2	0.99197	0.903293	NaN	1	1.1482	0.244829	NaN	1
Q8WUM4-2	Isoform 2 of Programmed cell death 6-interacting protein	PDCD6IP	17 (17)	21.4	96.771	1.5835e-57	1.0671	0.447174	23.888	23	0.90415	0.712348	27.928	12	1.1205	0.329386	17.803	11
P08107	Heat shock 70 kDa protein 1A/1B	HSPA1A	34 (5)	48.4	70.051	3.2585e-264	1.067	0.447712	17.023	89	1.0935	0.394514	20.405	49	1.0271	0.759178	10.8	40
P62136	Serine/threonine-protein phosphatase PP1-alpha catalytic subunit	PPP1CA	3 (2)	12.7	37.512	2.9761e-09	1.0665	0.450407	15.578	2	0.95522	0.917325	NaN	1	1.1906	0.149404	NaN	1
Q15149	Plectin	PLEC	42 (42)	9.1	531.78	6.0339e-114	1.0665	0.450407	26.992	52	1.0696	0.492764	27.748	33	1.0468	0.650874	26.367	19
P24752	Acetyl-CoA acetyltransferase, mitochondrial	ACAT1	14 (14)	41.5	45.199	1.187e-154	1.0653	0.456919	17.351	24	1.0622	0.526137	17.422	10	1.0701	0.534134	17.372	14
Q8ND56	Protein LSM14 homolog A	LSM14A	9 (9)	14	50.529	1.9477e-36	1.0652	0.457465	13.493	15	1.0853	0.42657	15.039	8	1.0263	0.76374	11.804	7
P63104	14-3-3 protein zeta/delta	YWHAZ	26 (18)	82	27.745	0	1.065	0.458557	51.171	136	1.0544	0.562789	45.013	75	1.109	0.37021	58.23	61
P46781	40S ribosomal protein S9	RPS9	5 (5)	21.1	22.591	7.9824e-20	1.0646	0.460746	27.241	6	1.2501	0.0637335	18.185	2	1.0222	0.787303	30.148	4
P61353	60S ribosomal protein L27	RPL27	6 (6)	33.8	15.798	5.025e-16	1.0645	0.461294	25.048	19	1.0799	0.448625	30.6	10	1.0645	0.560978	17.116	9
P42704	Leucine-rich PPR motif-containing protein, mitochondrial	LRPPRC	16 (16)	12.4	157.9	1.5277e-57	1.0644	0.461843	29.497	19	0.99367	0.893142	27.149	7	1.0711	0.529425	31.964	12
P61981	14-3-3 protein gamma	YWHAG	24 (17)	84.2	28.302	0	1.0641	0.463491	20.467	66	1.0068	0.816023	22.381	37	1.0953	0.423384	16.977	29
O60234	Glia maturation factor gamma	GMFG	5 (4)	36.6	16.801	4.256e-58	1.064	0.464042	20.658	8	1.099	0.373981	23.097	5	1.006	0.883085	20.447	3
Q92616	Translational activator GCN1	GCN1L1	12 (12)	5	292.75	7.3719e-29	1.0631	0.469014	15.03	12	1.0397	0.635832	16.143	7	1.1001	0.404188	15.153	5
P49207	60S ribosomal protein L34	RPL34	4 (4)	21.4	13.293	2.9495e-14	1.0622	0.474019	13.382	14	1.0622	0.526137	11.16	8	1.083	0.47536	16.786	6
P38646	Stress-70 protein, mitochondrial	HSPA9	35 (34)	47.6	73.68	0	1.0606	0.483001	20.628	79	1.0841	0.431406	16.17	45	1.0244	0.774622	24.295	34
P57737-3	Isoform 3 of Coronin-7	CORO7	3 (3)	3.1	114.16	4.885e-09	1.0604	0.484131	29.846	3	1.1813	0.152718	15.278	2	0.72961	0.03339	NaN	1
Q13576	Ras GTPase-activating-like protein IQGAP2	IQGAP2	3 (2)	1.8	180.58	9.859e-08	1.0604	0.484131	12.295	3	0.88234	0.626667	NaN	1	1.087	0.458019	3.5068	2
P26373	60S ribosomal protein L13	RPL13	11 (11)	34.6	24.261	4.2103e-203	1.0603	0.484697	27.693	54	1.1045	0.354219	29.182	29	1.0199	0.800651	21.505	25
A8MXP9	Matrin-3	MATR3	8 (8)	12.6	99.966	5.3843e-49	1.0595	0.489237	17.338	6	0.99396	0.891414	14.533	4	1.2348	0.0851168	5.9796	2
P54136	Arginine--tRNA ligase, cytoplasmic	RARS	8 (8)	12	75.378	1.9641e-17	1.0595	0.489237	25.026	9	0.97254	0.9863	17.829	6	1.4776	0.00192795	27.278	3
J3KPW7	Histone deacetylase 2	HDAC2	7 (3)	13.4	65.537	1.0928e-21	1.0593	0.490376	21.33	11	0.97403	0.992189	18.599	4	1.0616	0.575188	24.043	7
O43776	Asparagine--tRNA ligase, cytoplasmic	NARS	3 (3)	5.1	62.942	7.4473e-06	1.0583	0.496097	46.855	4	1.0482	0.592978	29.848	2	1.4125	0.00587132	69.325	2
P31946	14-3-3 protein beta/alpha	YWHAB	18 (2)	60.2	28.082	1.299e-273	1.0581	0.497246	50.32	26	0.99602	0.879168	66.204	13	1.126	0.311071	27.476	13
P06576	ATP synthase subunit beta, mitochondrial	ATP5B	10 (10)	25.5	56.559	6.1079e-42	1.058	0.497821	41.285	6	0.95044	0.898158	NaN	1	1.0833	0.474045	44.008	5
O43865	Putative adenosylhomocysteinase 2	AHCYL1	28 (28)	41.9	58.951	5.9286e-193	1.0572	0.502436	56.675	67	1.0374	0.647711	70.839	41	1.0842	0.470114	17.683	26
E5KLJ5	Dynamin-like 120 kDa protein, mitochondrial	OPA1	14 (14)	15.9	117.74	1.6833e-54	1.0567	0.505334	20.299	22	1.2135	0.102796	16.192	9	0.9842	0.984437	20.611	13
P50402	Emerin	EMD	5 (5)	25.2	28.994	2.9814e-41	1.0558	0.510576	9.14	11	1.0458	0.604908	7.3476	6	1.0589	0.588605	11.887	5
P39687	Acidic leucine-rich nuclear phosphoprotein 32 family member A	ANP32A	5 (5)	19.3	28.585	1.6413e-09	1.0557	0.511161	13.493	7	0.87956	0.615922	14.737	3	1.0915	0.439015	7.4843	4
P37108	Signal recognition particle 14 kDa protein	SRP14	7 (7)	46.3	14.57	2.6879e-45	1.0553	0.513502	16.097	14	1.1295	0.273911	18.63	8	1.0075	0.874056	8.5776	6
P05388	60S acidic ribosomal protein P0	RPLP0	9 (9)	39.1	34.273	1.5422e-74	1.055	0.515263	14.633	14	1.0945	0.390723	10.62	5	1.0265	0.762598	16.826	9
O96008	Mitochondrial import receptor subunit TOM40 homolog	TOMM40	3 (3)	11.1	37.893	1.0599e-09	1.0539	0.52175	11.421	3	0.89267	0.666971	NaN	1	1.0821	0.47932	3.7362	2
Q9BTZ2	Dehydrogenase/reductase SDR family member 4	DHRS4	4 (4)	11.2	29.537	3.677e-11	1.0532	0.525903	88.971	5	1.1375	0.251394	121.98	3	0.81571	0.179655	36.138	2
Q92608	Dedicator of cytokinesis protein 2	DOCK2	6 (6)	3	211.95	1.0941e-12	1.0529	0.527689	26.764	6	0.82215	0.408206	21.896	2	1.2288	0.0921217	18.178	4
P62851	40S ribosomal protein S25	RPS25	5 (5)	29.6	13.742	4.6431e-23	1.0524	0.530674	26.297	12	1.1047	0.353515	25.506	7	1.0053	0.887308	19.552	5
P62244	40S ribosomal protein S15a	RPS15A	5 (1)	36.9	14.839	4.0544e-24	1.0516	0.53547	9.4498	14	1.0868	0.420577	11.029	7	0.99928	0.923871	6.6611	7
P14618	Pyruvate kinase PKM	PKM	41 (2)	72.5	57.936	0	1.0514	0.536673	64.873	5	0.52961	0.00320586	96.978	2	1.2092	0.118581	9.5577	3
Q9UL46	Proteasome activator complex subunit 2	PSME2	6 (6)	29.7	27.401	2.2836e-98	1.0514	0.536673	25.123	8	1.0254	0.711539	4.7111	2	1.0574	0.596135	29.005	6
Q96S59	Ran-binding protein 9	RANBP9	3 (3)	5.3	77.846	3.2473e-13	1.0499	0.545746	42.41	3	0.73954	0.181033	49.556	2	1.1186	0.335893	NaN	1
P49588	Alanine--tRNA ligase, cytoplasmic	AARS	25 (25)	27.3	106.81	1.2941e-91	1.0493	0.5494	14.79	39	1.0276	0.699612	17.015	19	1.0558	0.604228	12.56	20
P48643	T-complex protein 1 subunit epsilon	CCT5	22 (22)	42	59.67	8.7661e-124	1.049	0.551232	22.984	39	1.0876	0.417404	27.638	15	0.91656	0.602422	17.413	24
E7ENR4	Hexokinase-1	HK1	15 (10)	16	106.31	3.6308e-40	1.0464	0.567259	30.822	18	0.9812	0.96831	43.016	9	1.0563	0.601692	12.969	9
Q9BZK7	F-box-like/WD repeat-containing protein TBL1XR1	TBL1XR1	2 (2)	4.5	55.594	5.0108e-30	1.046	0.569748	21.731	3	1.1923	0.133763	18.506	2	0.88282	0.432427	NaN	1
O00422	Histone deacetylase complex subunit SAP18	SAP18	2 (2)	11.1	17.561	1.0022e-05	1.0459	0.570371	7.5079	3	1.039	0.639435	10.604	2	1.0459	0.655642	NaN	1
O00308	NEDD4-like E3 ubiquitin-protein ligase WWP2	WWP2	42 (38)	51.4	98.911	0	1.0456	0.572243	33.158	272	1.0489	0.589523	35.253	159	1.0232	0.781528	29.991	113
P62316	Small nuclear ribonucleoprotein Sm D2	SNRPD2	4 (1)	33.1	13.527	5.5084e-20	1.0452	0.574744	39.484	7	1.0822	0.439139	23.02	2	1.0452	0.659362	45.689	5
P08708	40S ribosomal protein S17	RPS17	6 (6)	59.3	15.55	7.0978e-55	1.0447	0.57788	17.787	14	0.99074	0.910658	16.874	10	1.0773	0.500798	16.726	4
P05141	ADP/ATP translocase 2	SLC25A5	15 (4)	38.6	32.852	2.2768e-58	1.0439	0.582916	36.091	40	1.0417	0.6256	44.993	21	1.0507	0.630429	22.342	19
Q13136	Liprin-alpha-1	PPFIA1	46 (42)	41.4	135.78	0	1.0437	0.584178	27.836	108	1.0744	0.471857	29.274	71	1.0147	0.83115	23.016	37
P42229	Signal transducer and activator of transcription 5A	STAT5A	4 (4)	4.5	90.646	1.1694e-11	1.0432	0.587342	21.268	5	1.0302	0.685644	12.128	4	1.5742	0.000333567	NaN	1
Q15233	Non-POU domain-containing octamer-binding protein	NONO	7 (6)	16.1	54.231	2.5684e-20	1.0418	0.59625	15.546	11	1.0378	0.645637	17.037	6	1.1181	0.337621	15.405	5
P23634	Plasma membrane calcium-transporting ATPase 4	ATP2B4	4 (4)	3.1	137.92	3.0735e-09	1.0416	0.597529	17.251	9	0.99872	0.8632	23.588	4	1.0416	0.678668	12.428	5
Q96F24	Nuclear receptor-binding factor 2	NRBF2	13 (13)	49.5	32.377	8.041e-201	1.0416	0.597529	22.401	32	1.0387	0.640983	22.574	15	1.0473	0.648234	22.911	17
O95831	Apoptosis-inducing factor 1, mitochondrial	AIFM1	10 (10)	19.9	66.9	4.3332e-42	1.0399	0.608457	15.35	14	0.97127	0.981275	14.631	5	1.0422	0.67543	16.551	9
Q9Y6N5	Sulfide:quinone oxidoreductase, mitochondrial	SQRDL	26 (26)	51.3	49.96	2.3377e-265	1.0398	0.609103	23.445	66	1.1234	0.292096	22.194	37	0.97228	0.916124	24.211	29
P62854	40S ribosomal protein S26	RPS26	3 (3)	27	13.015	1.4403e-29	1.039	0.614285	13.196	7	1.0683	0.498527	14.527	4	1.039	0.692786	13.943	3
O95168	NADH dehydrogenase [ubiquinone] 1 beta subcomplex subunit 4	NDUFB4	2 (2)	17.1	15.208	1.1696e-07	1.0386	0.616885	25.781	3	1.2176	0.097577	22.476	2	0.85663	0.318705	NaN	1
Q9UJS0-2	Isoform 2 of Calcium-binding mitochondrial carrier protein Aralar2	SLC25A13	6 (1)	7.7	74.303	2.5045e-29	1.0375	0.624065	8.3199	2	1.1004	0.368877	NaN	1	0.97822	0.950224	NaN	1
P33993	DNA replication licensing factor MCM7	MCM7	20 (20)	31.8	81.307	4.1104e-97	1.0374	0.62472	25.781	30	1.0336	0.667592	22.488	19	1.1138	0.352751	31.815	11
P07741	Adenine phosphoribosyltransferase	APRT	8 (8)	46.1	19.608	4.3511e-31	1.0369	0.628	19.397	10	1.1829	0.149829	23.125	4	0.96564	0.877944	12.114	6
Q9NSD9	Phenylalanine--tRNA ligase beta subunit	FARSB	6 (6)	10	66.115	5.1451e-19	1.0367	0.629314	23.915	8	0.96893	0.972	7.2919	3	1.0966	0.418125	31.164	5
P07900-2	Isoform 2 of Heat shock protein HSP 90-alpha	HSP90AA1	35 (22)	33.8	98.16	5.6447e-296	1.0367	0.629314	20.601	46	1.0456	0.605909	23.951	22	1.0287	0.750089	16.978	24
O43242	26S proteasome non-ATPase regulatory subunit 3	PSMD3	7 (7)	14.8	60.977	7.677e-22	1.0366	0.629972	16.435	6	1.0342	0.664432	20.012	3	1.0391	0.69224	13.994	3
P09382	Galectin-1	LGALS1	9 (9)	61.5	14.716	7.9625e-67	1.036	0.633926	11.943	19	1.1056	0.350359	11.154	11	1.0098	0.86027	9.7683	8
P27695	DNA-(apurinic or apyrimidinic site) lyase	APEX1	3 (3)	11	35.554	4.4848e-21	1.0355	0.637231	13.611	3	0.99304	0.8969	NaN	1	1.1513	0.236524	14.989	2
P17066	Heat shock 70 kDa protein 6	HSPA6	11 (1)	15.2	71.027	1.6172e-133	1.0354	0.637893	45.465	18	1.0319	0.676588	52.184	11	1.0533	0.616995	34.56	7
Q13177	Serine/threonine-protein kinase PAK 2	PAK2	13 (13)	31.5	58.042	3.4323e-70	1.0339	0.647865	25.596	19	1.0932	0.395657	36.855	7	1.0145	0.832331	17.714	12
O43447	Peptidyl-prolyl cis-trans isomerase H	PPIH	2 (2)	10.2	19.208	1.4135e-06	1.0321	0.659935	37.366	2	0.79245	0.315167	NaN	1	1.3442	0.0175945	NaN	1
O00483	NADH dehydrogenase [ubiquinone] 1 alpha subcomplex subunit 4	NDUFA4	2 (2)	22.2	9.3697	1.5129e-06	1.0321	0.659935	14.723	3	1.3225	0.0228592	NaN	1	1.0251	0.770605	0.96296	2
P19474	E3 ubiquitin-protein ligase TRIM21	TRIM21	40 (40)	65.3	54.169	0	1.032	0.660608	20.712	638	1.034	0.665485	19.949	341	1.0282	0.752924	21.498	297
P07384	Calpain-1 catalytic subunit	CAPN1	2 (2)	2.7	81.889	3.7052e-06	1.0317	0.662632	14.07	2	0.93397	0.831901	NaN	1	1.1396	0.26906	NaN	1
P18124	60S ribosomal protein L7	RPL7	6 (6)	23	29.225	1.9873e-18	1.0307	0.669399	17.14	8	1.0454	0.60691	2.2453	3	0.97807	0.949364	22.405	5
P56385	ATP synthase subunit e, mitochondrial	ATP5I	2 (2)	30.4	7.9331	1.3268e-06	1.0303	0.672115	1.3273	2	1.0206	0.737896	NaN	1	1.04	0.687339	NaN	1
O75533	Splicing factor 3B subunit 1	SF3B1	3 (3)	1.9	145.83	5.7624e-06	1.0282	0.686462	28.094	3	0.81567	0.386927	32.741	2	1.0745	0.513603	NaN	1
Q6ZUT6	Uncharacterized protein C15orf52	C15orf52	2 (2)	3.9	57.324	0.00093413	1.028	0.687836	1.8878	4	1.0228	0.72576	2.31	3	1.0333	0.724234	NaN	1
P61247	40S ribosomal protein S3a	RPS3A	7 (7)	25.4	29.945	1.0043e-15	1.0275	0.691276	29.297	12	0.97855	0.984467	40.764	6	1.1054	0.383702	7.3766	6
P08758	Annexin A5	ANXA5	15 (15)	52.5	35.936	7.0813e-167	1.0274	0.691965	13.056	26	0.98446	0.948513	14.233	12	1.075	0.511302	11.81	14
P38919	Eukaryotic initiation factor 4A-III	EIF4A3	11 (10)	25.8	46.871	4.6247e-63	1.0261	0.700952	30.632	13	1.0874	0.418196	22.374	10	0.66498	0.00542677	25.387	3
O75368	SH3 domain-binding glutamic acid-rich-like protein	SH3BGRL	3 (3)	36	12.774	5.6541e-12	1.026	0.701646	8.5669	5	0.95911	0.932889	9.5288	2	1.0327	0.727583	9.9864	3
P11940	Polyadenylate-binding protein 1	PABPC1	34 (22)	51.6	70.67	0	1.026	0.701646	21.094	81	1.0446	0.610924	21.596	42	1.0119	0.847747	20.813	39
P07910	Heterogeneous nuclear ribonucleoproteins C1/C2	HNRNPC	8 (8)	27.5	33.67	1.4235e-37	1.0256	0.704423	31.531	12	0.90176	0.702858	19.837	5	1.1312	0.294463	34.748	7
P35579	Myosin-9	MYH9	91 (85)	46.6	226.53	0	1.0256	0.704423	20.149	195	1.0301	0.686179	20.588	108	1.0235	0.779799	19.687	87
Q14152	Eukaryotic translation initiation factor 3 subunit A	EIF3A	5 (5)	4.1	166.57	3.5843e-13	1.0238	0.716983	66.491	5	2.167	2.30192e-09	NaN	1	0.89607	0.496418	57.259	4
Q9NVI7	ATPase family AAA domain-containing protein 3A	ATAD3A	28 (28)	40.9	71.368	1.0019e-145	1.0231	0.721894	21.643	48	1.0499	0.584609	23.392	27	1.0219	0.789039	19.697	21
A5YKK6	CCR4-NOT transcription complex subunit 1	CNOT1	3 (3)	1.3	266.94	2.0014e-06	1.0228	0.724003	12.547	3	1.0228	0.72576	NaN	1	1.0102	0.85788	17.715	2
Q9BRF8	Calcineurin-like phosphoesterase domain-containing protein 1	CPPED1	5 (5)	16.2	35.548	1.3131e-24	1.0225	0.726116	13.82	6	0.9076	0.726081	12.327	2	1.078	0.497628	13.618	4
Q96F86	Enhancer of mRNA-decapping protein 3	EDC3	4 (4)	8.1	56.077	9.8212e-12	1.0214	0.733883	11.614	5	0.8369	0.458495	1.982	2	1.0325	0.728701	1.1866	3
Q9Y285	Phenylalanine--tRNA ligase alpha subunit	FARSA	3 (3)	6.7	57.563	4.1267e-14	1.0211	0.736008	14.327	3	1.3039	0.0300313	NaN	1	1.0174	0.815259	0.5107	2
A6NFQ2	Protein FAM115C	FAM115C	5 (5)	5.2	100.9	1.24e-12	1.0206	0.739555	23.214	5	1.4598	0.00256391	11.75	2	0.97436	0.928074	4.801	3
Q96PK6	RNA-binding protein 14	RBM14	22 (22)	31.7	69.491	2.0466e-101	1.019	0.750954	32.219	51	1.0365	0.652391	33.065	32	1	0.919476	31.484	19
G8JLB6	Heterogeneous nuclear ribonucleoprotein H	HNRNPH1	3 (3)	9.1	51.229	2.4649e-58	1.0179	0.758833	19.578	3	1.2046	0.114955	NaN	1	0.91099	0.572858	15.696	2
Q86U42	Polyadenylate-binding protein 2	PABPN1	3 (3)	11.4	32.749	2.3906e-16	1.0177	0.760269	9.7053	4	0.9756	0.998384	9.4921	3	1.0891	0.449083	NaN	1
Q7Z3D6-2	Isoform 2 of UPF0317 protein C14orf159, mitochondrial	C14orf159	4 (4)	7.1	66.926	8.4216e-14	1.0167	0.767466	13.553	5	1.0217	0.731816	15.223	2	1.0167	0.819368	15.777	3
P12236	ADP/ATP translocase 3	SLC25A6	15 (3)	43.6	32.866	8.1109e-57	1.0159	0.773244	13.663	12	1.0227	0.726309	14.266	6	0.99307	0.96199	14.013	6
J3QRS3	Myosin regulatory light chain 12A	MYL12A	6 (6)	39	20.457	2.3968e-98	1.0155	0.776139	18.855	7	1.1551	0.206954	8.8489	3	0.85311	0.304836	14.614	4
P08238	Heat shock protein HSP 90-beta	HSP90AB1	41 (21)	49.9	83.263	0	1.0151	0.779039	38.543	150	1.0025	0.841011	36.86	70	1.0219	0.789039	39.903	80
P35606	Coatomer subunit beta	COPB2	11 (11)	15.3	102.49	0	1.0146	0.782669	21.691	12	1.0747	0.47057	23.916	5	1.0109	0.853702	21.581	7
P78347	General transcription factor II-I	GTF2I	3 (3)	3	112.42	2.4847e-08	1.0128	0.795792	2.0662	3	1.0231	0.724112	2.8027	2	1.0128	0.842399	NaN	1
P39019	40S ribosomal protein S19	RPS19	11 (11)	62.8	16.06	3.5052e-44	1.0128	0.795792	36.497	23	1.0199	0.741776	46.757	13	1.0028	0.902441	15.568	10
B4DWW4	DNA replication licensing factor MCM3	MCM3	23 (23)	28.1	95.907	4.2435e-62	1.0127	0.796523	18.735	31	0.96002	0.936525	17.488	14	1.0219	0.789039	20.227	17
Q32Q12	Nucleoside diphosphate kinase	NME1-NME2	10 (3)	51	32.642	7.6084e-46	1.0121	0.800917	22.722	24	1.0789	0.452791	17.106	11	0.9746	0.929452	24.108	13
P35268	60S ribosomal protein L22	RPL22	4 (4)	31.2	14.787	4.9285e-44	1.012	0.80165	12.024	8	1.0252	0.712629	11.403	4	0.96801	0.891574	13.58	4
P17931	Galectin-3	LGALS3	9 (9)	36.4	26.152	8.7976e-55	1.0112	0.807525	19.671	20	0.99891	0.86208	18.334	12	1.0665	0.5513	21.314	8
Q14764	Major vault protein	MVP	22 (22)	30	99.326	9.0875e-90	1.0112	0.807525	20.86	27	1.036	0.654999	24.057	17	0.9129	0.582939	11.425	10
P63244	Guanine nucleotide-binding protein subunit beta-2-like 1	GNB2L1	10 (10)	34.1	35.076	6.0194e-94	1.0111	0.80826	16.944	21	1.0109	0.792469	17.943	13	1.0257	0.767169	15.175	8
P26639-2	Isoform 2 of Threonine--tRNA ligase, cytoplasmic	TARS	13 (13)	16.5	86.86	2.874e-42	1.0108	0.810468	23.794	27	1.0298	0.687784	16.048	13	0.98173	0.970324	29.809	14
P47897	Glutamine--tRNA ligase	QARS	8 (5)	11.2	87.798	1.8189e-44	1.0103	0.814152	10.238	11	1.1119	0.328838	12.754	5	1.0022	0.906084	8.7829	6
P04843	Dolichyl-diphosphooligosaccharide--protein glycosyltransferase subunit 1	RPN1	15 (15)	25	68.569	4.71e-61	1.0099	0.817104	42.468	21	1.0099	0.798189	21.476	11	1.0232	0.781528	58.71	10
P09874	Poly [ADP-ribose] polymerase 1	PARP1	21 (21)	22.5	113.08	2.404e-88	1.0098	0.817843	17.979	33	0.99562	0.881542	19.632	14	1.0188	0.807066	17.127	19
P42765	3-ketoacyl-CoA thiolase, mitochondrial	ACAA2	8 (8)	20.7	41.924	2.9376e-54	1.0096	0.81932	32.378	9	0.93548	0.837981	69.547	2	1.0096	0.861466	24.093	7
P31948	Stress-induced-phosphoprotein 1	STIP1	15 (15)	26.2	62.639	7.6606e-51	1.0092	0.822279	25.411	19	0.98582	0.940282	12.802	5	1.0231	0.782105	28.065	14
P63173	60S ribosomal protein L38	RPL38	4 (4)	50	8.2178	3.7899e-40	1.0089	0.8245	28.301	14	0.93057	0.81821	13.236	6	1.1569	0.222084	34.123	8
P04844	Dolichyl-diphosphooligosaccharide--protein glycosyltransferase subunit 2	RPN2	6 (6)	10.8	69.283	1.233e-92	1.0084	0.828206	39.141	10	1.0715	0.484418	51.341	6	0.99988	0.920208	6.8735	4
Q13422	DNA-binding protein Ikaros	IKZF1	2 (2)	4	57.528	5.3131e-10	1.0078	0.832661	2.9602	2	1.0291	0.691537	NaN	1	0.98693	1	NaN	1
P30153	Serine/threonine-protein phosphatase 2A 65 kDa regulatory subunit A alpha isoform	PPP2R1A	12 (12)	24.4	65.308	6.1219e-54	1.0074	0.835636	20.24	21	1.0085	0.806224	19.237	9	1.0062	0.881879	21.131	12
P62888	60S ribosomal protein L30	RPL30	8 (8)	67	12.784	2.2046e-43	1.0073	0.83638	16.603	16	1.0101	0.797043	11.894	9	0.9905	0.977865	22.354	7
P68036-3	Isoform 3 of Ubiquitin-conjugating enzyme E2 L3	UBE2L3	2 (2)	8.5	24.003	5.4173e-08	1.0061	0.845328	7.2477	3	1.0061	0.820072	NaN	1	1.036	0.709254	9.9678	2
O00170	AH receptor-interacting protein	AIP	3 (3)	12.1	37.636	9.4318e-12	1.0059	0.846822	11.466	4	1.1676	0.179397	NaN	1	0.96696	0.885535	7.9557	3
P14618-2	Isoform M1 of Pyruvate kinase PKM	PKM	42 (3)	68.4	58.061	0	1.0049	0.854306	55.256	165	1.0231	0.724112	58.488	80	0.98741	0.997019	52.318	85
P40227	T-complex protein 1 subunit zeta	CCT6A	16 (16)	34.5	58.024	2.6764e-62	1.0048	0.855056	39.29	22	1.0137	0.776544	45.59	10	0.99531	0.948198	33.236	12
P62277	40S ribosomal protein S13	RPS13	8 (8)	44.4	17.222	5.2747e-66	1.0043	0.858807	26.81	22	0.99589	0.879939	26.347	9	1.0128	0.842399	28.071	13
P14174	Macrophage migration inhibitory factor	MIF	3 (3)	23.5	12.476	3.7757e-15	1.0042	0.859557	25.243	5	0.85332	0.517208	24.598	2	1.0042	0.893957	25.137	3
P13747	HLA class I histocompatibility antigen, alpha chain E	HLA-E	3 (1)	10.1	40.156	2.8724e-11	1.0039	0.861811	4.3397	2	0.9736	0.99049	NaN	1	1.0352	0.713677	NaN	1
Q96QK1	Vacuolar protein sorting-associated protein 35	VPS35	8 (8)	11.6	91.706	4.2799e-58	1.0039	0.861811	15.559	13	1.0241	0.718633	11.758	6	0.9448	0.758675	18.835	7
P34932	Heat shock 70 kDa protein 4	HSPA4	12 (10)	17.7	94.33	4.7031e-48	1.0038	0.862562	33.47	15	1.0038	0.833427	32.44	7	1.0055	0.886101	34.759	8
P39656	Dolichyl-diphosphooligosaccharide--protein glycosyltransferase 48 kDa subunit	DDOST	3 (3)	6.8	50.8	2.6429e-11	1.0031	0.867829	47.681	3	0.46717	0.000382214	NaN	1	1.0609	0.578649	7.9122	2
P08865	40S ribosomal protein SA	RPSA	8 (8)	29.2	32.854	2.5157e-94	1.003	0.868582	20.52	16	0.97091	0.979849	26.185	6	1.0754	0.509465	16.652	10
Q8TD19	Serine/threonine-protein kinase Nek9	NEK9	4 (4)	4.8	107.17	4.708e-10	1.0029	0.869336	25.286	4	0.62918	0.0342837	NaN	1	1.01	0.859074	5.4945	3
P61513	60S ribosomal protein L37a	RPL37A	4 (4)	26.1	10.275	9.4717e-13	1.0023	0.87386	27.437	9	1.1335	0.262466	36.115	5	0.94412	0.754819	15.139	4
Q03519	Antigen peptide transporter 2	TAP2	9 (9)	13	75.663	1.577e-20	1.0023	0.87386	15.344	13	1.0732	0.477029	13.586	6	0.91299	0.583415	11.694	7
Q09666	Neuroblast differentiation-associated protein AHNAK	AHNAK	60 (60)	25.9	629.09	1.6576e-197	1.0023	0.87386	20.13	84	0.98209	0.962896	23.449	43	1.0087	0.866854	15.463	41
F5H6I0	Beta-2-microglobulin	B2M	5 (5)	42.6	13.972	2.5469e-35	1.0019	0.87688	42.382	11	0.90556	0.717956	37.247	5	1.0704	0.532719	47.093	6
P08133	Annexin A6	ANXA6	28 (28)	44	75.872	3.7721e-254	1.0017	0.878391	22.903	44	1.0481	0.593472	27.723	15	1	0.919476	20.345	29
P62269	40S ribosomal protein S18	RPS18	19 (19)	63.8	17.718	1.7841e-90	1.0016	0.879146	16.287	72	0.99666	0.875374	17.527	38	1.0066	0.87947	14.949	34
P46940	Ras GTPase-activating-like protein IQGAP1	IQGAP1	7 (6)	4.5	189.25	3.8415e-26	1.001	0.883685	23.723	8	1.001	0.849792	20.893	4	1.0014	0.910948	28.921	4
P11177	Pyruvate dehydrogenase E1 component subunit beta, mitochondrial	PDHB	3 (3)	12	39.233	6.196e-18	1.0007	0.885957	25.579	5	1.2699	0.0486375	26.069	3	0.85708	0.320503	21.911	2
P01889	HLA class I histocompatibility antigen, B-7 alpha chain	HLA-B	14 (1)	48.6	40.46	8.6406e-122	1.0007	0.885957	26.7	30	0.85136	0.510062	27.097	14	1.0497	0.635638	22.304	16
P28799	Granulins	GRN	10 (10)	14.7	63.544	1.1832e-75	1.0002	0.889747	21.194	22	0.99222	0.901798	22.46	17	1.0429	0.671663	18.285	5
F5H2F4	C-1-tetrahydrofolate synthase, cytoplasmic	MTHFD1	31 (30)	29.1	110.61	3.6904e-152	1	0.891264	16.823	73	1.0159	0.764127	18.806	33	0.98067	0.964259	15.098	40
P23526	Adenosylhomocysteinase	AHCY	2 (2)	4.9	47.716	2.8593e-80	0.99991	0.891947	10.342	4	1.0857	0.424966	10.628	2	0.95199	0.799625	5.9272	2
A0FGR8-6	Isoform 6 of Extended synaptotagmin-2	ESYT2	5 (5)	5.7	104.71	1.1717e-12	0.99927	0.896808	15.615	6	0.90068	0.698577	7.6481	3	1.0971	0.416114	15.599	3
Q14566	DNA replication licensing factor MCM6	MCM6	12 (12)	15.6	92.888	1.6496e-63	0.99807	0.905941	17.786	16	1.0277	0.699073	24.347	6	0.98055	0.963572	13.134	10
P11142	Heat shock cognate 71 kDa protein	HSPA8	39 (30)	52	70.897	0	0.99804	0.90617	21.667	195	1.0063	0.818914	20.53	103	0.99011	0.980279	22.878	92
Q9P2J5	Leucine--tRNA ligase, cytoplasmic	LARS	12 (12)	12.2	134.46	1.7098e-36	0.99773	0.908533	22.018	15	0.97395	0.991873	19.146	7	1.0901	0.44487	24.685	8
B0YIW6	Archain 1, isoform CRA_a	ARCN1	6 (6)	11.2	61.626	7.215e-22	0.99767	0.908991	19.592	10	0.97909	0.98117	21.665	3	1.0166	0.819956	20.381	7
P22314	Ubiquitin-like modifier-activating enzyme 1	UBA1	17 (17)	20.5	117.85	1.6618e-127	0.99697	0.914334	17.626	30	1.0273	0.701233	19.169	14	0.98538	0.991169	16.6	16
Q9NPJ3	Acyl-coenzyme A thioesterase 13	ACOT13	10 (10)	60	14.96	4.1982e-129	0.99666	0.916702	25.004	200	1.006	0.820651	32.502	102	0.98193	0.971467	13.169	98
Q15084-2	Isoform 2 of Protein disulfide-isomerase A6	PDIA6	3 (3)	7.9	53.9	1.4617e-28	0.99602	0.921597	21.697	6	1.0336	0.667592	25.476	3	0.95979	0.844322	22.009	3
P46776	60S ribosomal protein L27a	RPL27A	2 (2)	13.5	16.561	8.107e-09	0.99596	0.922056	17.872	5	0.9725	0.986142	20.637	4	1.0548	0.609317	NaN	1
B4DYH1	Heat shock 105kDa/110kDa protein 1, isoform CRA_b	HSPH1	11 (9)	13.7	97.459	2.9246e-38	0.99448	0.933399	30.905	10	0.91968	0.77442	10.561	5	1.0523	0.622143	44.83	5
B0QY89	Eukaryotic translation initiation factor 3 subunit L	EIF3L	8 (8)	12.7	70.901	8.9687e-37	0.99434	0.934474	20.648	12	0.99434	0.889151	19.391	6	1.033	0.725908	23.343	6
P55786	Puromycin-sensitive aminopeptidase	NPEPPS	18 (18)	19.4	103.28	6.8507e-68	0.99378	0.938775	38.425	23	0.94685	0.883737	25.007	8	0.99378	0.957613	43.504	15
P33991	DNA replication licensing factor MCM4	MCM4	14 (14)	15.6	96.557	1.7215e-39	0.99356	0.940466	21.648	18	1.0392	0.638405	27.53	8	0.95518	0.817879	16.924	10
P55072	Transitional endoplasmic reticulum ATPase	VCP	21 (21)	28.2	89.321	1.9601e-94	0.99354	0.94062	18.486	38	0.95234	0.905782	15.855	17	1.0199	0.800651	20.738	21
P62318	Small nuclear ribonucleoprotein Sm D3	SNRPD3	2 (2)	15.1	13.916	1.103e-12	0.9934	0.941696	13.99	6	1.1128	0.325845	9.6408	3	0.89965	0.514364	14.684	3
P39023	60S ribosomal protein L3	RPL3	4 (4)	8.9	46.108	1.3834e-09	0.99259	0.947929	23.918	8	1.0186	0.749008	31.835	3	0.96725	0.887203	19.687	5
P62829	60S ribosomal protein L23	RPL23	7 (7)	46.4	14.865	1.1326e-57	0.99256	0.94816	9.3464	19	0.99314	0.896303	7.8458	10	0.99256	0.965136	11.272	9
Q9HCE1	Putative helicase MOV-10	MOV10	12 (12)	12.9	113.67	1.7073e-72	0.99235	0.949777	19.268	18	1.0208	0.736789	13.803	10	0.94905	0.782845	25.287	8
P62330	ADP-ribosylation factor 6	ARF6	2 (2)	12.6	20.082	2.5357e-13	0.99222	0.950779	24.907	3	0.935	0.836048	34.889	2	0.99222	0.967234	NaN	1
P18621-3	Isoform 3 of 60S ribosomal protein L17	RPL17	8 (8)	24.1	26.372	8.6275e-38	0.99222	0.950779	16.674	28	0.9869	0.933758	20.302	15	0.99758	0.934269	11.965	13
P61088	Ubiquitin-conjugating enzyme E2 N	UBE2N	7 (7)	53.3	17.138	9.0681e-30	0.9922	0.950933	16.827	12	0.9922	0.901918	18.537	6	0.98901	0.987093	16.669	6
Q99832	T-complex protein 1 subunit eta	CCT7	14 (14)	30.6	59.366	3.2147e-70	0.99194	0.952936	20.476	21	1.0082	0.80795	23.367	12	0.95486	0.816046	13.87	9
Q92499	ATP-dependent RNA helicase DDX1	DDX1	15 (15)	23.4	82.431	3.5437e-114	0.99163	0.955326	32.149	23	0.97566	0.99862	39.353	12	0.99783	0.932738	21.774	11
P21796	Voltage-dependent anion-selective channel protein 1	VDAC1	10 (10)	35.7	30.772	2.4238e-48	0.99126	0.958181	17.358	14	0.92426	0.792821	16.643	4	0.99411	0.955581	17.129	10
G3V2F7	HCG2044781	TMEM189	3 (3)	7.8	42.208	1.0124e-10	0.99125	0.958258	22.22	3	0.99125	0.907602	NaN	1	0.968	0.891516	31.364	2
Q9Y4W6	AFG3-like protein 2	AFG3L2	6 (6)	7	88.583	1.3399e-20	0.99111	0.959338	24.561	7	1.0442	0.612937	26.916	5	0.84731	0.282751	4.8591	2
O43837	Isocitrate dehydrogenase [NAD] subunit beta, mitochondrial	IDH3B	3 (3)	8.1	42.183	6.9013e-07	0.99105	0.959801	13.786	2	0.899	0.691926	NaN	1	1.0925	0.434864	NaN	1
O00410-3	Isoform 3 of Importin-5	IPO5	6 (6)	6.8	125.54	1.8869e-19	0.99102	0.960033	21.77	7	1.1991	0.123067	42.519	2	0.99102	0.974649	12.534	5
Q92900	Regulator of nonsense transcripts 1	UPF1	23 (23)	19	124.34	1.9559e-72	0.99061	0.963199	23.003	58	1.03	0.686714	26.611	33	0.95622	0.823838	16.838	25
Q92945	Far upstream element-binding protein 2	KHSRP	6 (5)	8.4	73.114	2.9857e-20	0.99059	0.963353	14.892	15	0.94309	0.868616	19.548	6	0.99131	0.972856	12.058	9
P62701	40S ribosomal protein S4, X isoform	RPS4X	10 (10)	33.1	29.597	1.6016e-44	0.99024	0.966057	18.47	16	0.86054	0.543828	19.687	6	1.0214	0.791935	16.305	10
P07737	Profilin-1	PFN1	11 (8)	73.6	15.054	1.1446e-136	0.98964	0.970696	34.061	42	0.9525	0.906423	27.617	18	0.994	0.956258	37.895	24
O43592	Exportin-T	XPOT	7 (7)	7.6	109.96	1.8763e-25	0.98952	0.971624	22.354	10	1.1411	0.241744	33.19	3	0.92202	0.631872	18.802	7
P16402	Histone H1.3	HIST1H1D	5 (1)	23.1	22.35	5.7095e-14	0.98908	0.975028	24.929	2	1.1797	0.155654	NaN	1	0.82923	0.220179	NaN	1
O43707	Alpha-actinin-4	ACTN4	25 (25)	34	104.85	1.6066e-142	0.9884	0.980294	19.409	37	1.0036	0.834592	26.608	16	0.9884	0.990875	12.106	21
P62258	14-3-3 protein epsilon	YWHAE	20 (17)	61.2	29.174	0	0.98798	0.983548	43.06	51	0.97281	0.987368	54.743	29	1.0142	0.834105	15.263	22
Q9Y277-2	Isoform 2 of Voltage-dependent anion-selective channel protein 3	VDAC3	3 (3)	15.5	30.789	2.5343e-10	0.98779	0.985021	16.532	3	1.0845	0.42979	13.209	2	0.85628	0.317311	NaN	1
A2AEA2	HLA class I histocompatibility antigen, Cw-14 alpha chain	HLA-C	9 (2)	33.1	41.301	4.2771e-184	0.98768	0.985874	13.941	15	1.0358	0.656044	17.925	4	0.98768	0.995343	11.978	11
Q8WWM7-3	Isoform 3 of Ataxin-2-like protein	ATXN2L	8 (8)	8.2	115.58	4.475e-25	0.9876	0.986494	36.699	15	0.95724	0.925412	54.307	6	1.0198	0.801233	20.674	9
B3KSH1	Eukaryotic translation initiation factor 3 subunit F	EIF3F	5 (5)	18.3	39.146	2.2676e-20	0.98743	0.987813	29.608	2	0.80091	0.340467	NaN	1	1.2174	0.106812	NaN	1
P15153	Ras-related C3 botulinum toxin substrate 2	RAC2	6 (2)	23.4	21.429	1.2646e-78	0.98723	0.989364	14.673	15	0.97203	0.984283	16.948	8	1.0242	0.775771	10.364	7
Q13310-3	Isoform 3 of Polyadenylate-binding protein 4	PABPC4	23 (12)	39.5	72.39	9.3388e-226	0.98643	0.995573	14.364	18	0.98839	0.924776	15.641	11	0.95119	0.795055	11.132	7
P15311	Ezrin	EZR	12 (3)	15.9	69.412	2.0005e-37	0.98586	1	10.412	4	0.94651	0.88237	2.8281	2	1.0884	0.452049	11.057	2
Q13200	26S proteasome non-ATPase regulatory subunit 2	PSMD2	8 (8)	9.6	100.2	1.5819e-36	0.98581	0.999717	25.684	8	0.90647	0.721579	25.043	3	1.0503	0.63251	27.821	5
P30050	60S ribosomal protein L12	RPL12	9 (9)	69.1	17.818	4.7958e-109	0.98503	0.9953	19.591	16	0.96434	0.953755	10.786	7	1.0034	0.898802	25.079	9
P53992	Protein transport protein Sec24C	SEC24C	7 (7)	7.7	118.32	1.7529e-19	0.98484	0.994223	26.372	7	1.043	0.618997	21.421	2	0.98484	0.988089	30.261	5
P50990	T-complex protein 1 subunit theta	CCT8	18 (18)	34.7	59.62	1.0817e-63	0.98427	0.990992	39.77	27	0.97202	0.984243	20.042	10	1.0061	0.882482	47.182	17
Q9UN86	Ras GTPase-activating protein-binding protein 2	G3BP2	10 (9)	24.3	54.12	1.244e-73	0.98418	0.990482	15.236	15	1.0495	0.586572	9.2087	7	0.94727	0.772708	19.415	8
O15145	Actin-related protein 2/3 complex subunit 3	ARPC3	4 (4)	24.7	20.546	4.8495e-16	0.98334	0.985718	18.967	5	0.95654	0.922611	3.9081	2	1.1575	0.220579	24.517	3
P30044	Peroxiredoxin-5, mitochondrial	PRDX5	9 (9)	48.1	22.086	0	0.98174	0.976633	12.769	15	0.98662	0.935448	13.235	9	0.91705	0.605047	12.035	6
P53999	Activated RNA polymerase II transcriptional coactivator p15	SUB1	3 (3)	26	14.395	5.0155e-14	0.98165	0.976121	21.253	8	0.96702	0.964416	26.393	4	0.99866	0.92766	18.834	4
O75746	Calcium-binding mitochondrial carrier protein Aralar1	SLC25A12	15 (10)	23.6	74.761	2.3054e-62	0.98152	0.975382	15.805	21	0.98152	0.966363	19.137	9	0.97594	0.937145	13.598	12
P78527	DNA-dependent protein kinase catalytic subunit	PRKDC	32 (32)	8.4	469.08	9.8703e-99	0.98108	0.972882	26.039	37	0.98243	0.96083	22.599	23	0.92532	0.649876	31.654	14
Q15369	Transcription elongation factor B polypeptide 1	TCEB1	3 (3)	27.7	12.473	6.6654e-12	0.98105	0.972711	15.019	5	1.0876	0.417404	15.98	2	0.98105	0.966433	14.541	3
Q15046-2	Isoform Mitochondrial of Lysine--tRNA ligase	KARS	2 (2)	3	71.496	1.3141e-07	0.97955	0.964179	39.346	6	0.88311	0.629651	33.747	3	0.99796	0.931942	41.192	3
P43304	Glycerol-3-phosphate dehydrogenase, mitochondrial	GPD2	4 (4)	5.5	80.852	2.586e-13	0.97949	0.963837	9.4875	3	0.97949	0.97873	NaN	1	0.94419	0.755216	13.078	2
P50991	T-complex protein 1 subunit delta	CCT4	16 (16)	33.6	57.924	3.3118e-104	0.97898	0.960934	14.227	29	0.98133	0.967519	9.2337	14	0.95388	0.810435	17.907	15
O00154	Cytosolic acyl coenzyme A thioester hydrolase	ACOT7	6 (6)	21.6	41.796	8.734e-32	0.97894	0.960706	17.29	9	0.96718	0.965052	14.16	4	1.0309	0.737672	19.41	5
B1AK88	Capping protein (Actin filament) muscle Z-line, beta, isoform CRA_d	CAPZB	2 (2)	8	33.781	1.0874e-13	0.97868	0.959226	17.216	4	0.82609	0.421393	15.455	2	1.0638	0.564389	3.277	2
P08559-4	Isoform 4 of Pyruvate dehydrogenase E1 component subunit alpha, somatic form, mitochondrial	PDHA1	9 (9)	16.1	47.579	4.0399e-24	0.97857	0.958599	26.321	16	1.0642	0.516982	23.096	8	0.93916	0.7268	29.717	8
P68104	Elongation factor 1-alpha 1	EEF1A1	11 (11)	25.3	50.14	3.4497e-114	0.97739	0.951876	45.128	84	0.98267	0.959372	51.154	46	0.97739	0.945465	36.982	38
Q92896-2	Isoform 2 of Golgi apparatus protein 1	GLG1	4 (4)	3.3	137.22	2.17e-22	0.97734	0.951591	28.212	5	0.95244	0.906183	31.195	2	0.97734	0.945178	32.54	3
Q00765	Receptor expression-enhancing protein 5	REEP5	4 (4)	15.3	21.493	2.309e-14	0.97673	0.948114	10.917	5	0.88009	0.617967	8.4212	2	1.0206	0.796579	6.6682	3
P06753-2	Isoform 2 of Tropomyosin alpha-3 chain	TPM3	11 (6)	38.3	29.032	4.3165e-97	0.97666	0.947715	48.729	11	0.87342	0.592366	72.876	4	0.9924	0.966123	29.265	7
A6NEM2	HCF N-terminal chain 5	HCFC1	3 (3)	1.5	213.47	3.5665e-06	0.97584	0.943039	17.118	3	0.97584	0.99933	NaN	1	1.041	0.681913	23.626	2
P19338	Nucleolin	NCL	20 (20)	28.3	76.613	6.0987e-117	0.97583	0.942981	20.59	46	1.0157	0.765253	24.591	27	0.9581	0.834621	13.288	19
Q02338	D-beta-hydroxybutyrate dehydrogenase, mitochondrial	BDH1	3 (3)	7.6	38.157	1.5279e-09	0.97521	0.939444	10.791	4	0.97521	0.996846	2.8979	2	1.0227	0.784414	17.841	2
P14625	Endoplasmin	HSP90B1	25 (23)	27.3	92.468	3.7301e-120	0.97471	0.936591	16.856	40	0.99292	0.897616	23.201	16	0.96603	0.880187	11.431	24
P30101	Protein disulfide-isomerase A3	PDIA3	11 (9)	23.8	56.782	2.5903e-44	0.97417	0.933509	18.777	16	0.99876	0.862964	21.558	6	0.95464	0.814786	16.399	10
Q15181	Inorganic pyrophosphatase	PPA1	2 (2)	6.6	32.66	1.5329e-06	0.97307	0.927228	14.439	3	0.81421	0.382205	NaN	1	1.0269	0.760317	7.6124	2
P26038	Moesin	MSN	44 (35)	57.7	67.819	1.0767e-220	0.97268	0.925	37.314	93	0.99988	0.856369	22.364	43	0.97123	0.910089	46.553	50
P17987	T-complex protein 1 subunit alpha	TCP1	19 (19)	39	60.343	1.1415e-135	0.97265	0.924829	24.3	37	1.0095	0.800481	31.16	19	0.95347	0.808089	14.895	18
M0R0R2	40S ribosomal protein S5	RPS5	6 (6)	29.8	25.333	2.21e-56	0.97243	0.923572	21.793	12	0.97243	0.985865	23.716	10	0.94684	0.770262	12.022	2
P13639	Elongation factor 2	EEF2	33 (32)	42.8	95.337	0	0.97158	0.918716	30.753	75	0.98005	0.975315	30.487	37	0.96418	0.869549	31.307	38
B7Z6Z4	Myosin light polypeptide 6	MYL6	5 (5)	23.9	26.707	8.445e-22	0.97145	0.917973	17.542	9	0.95474	0.915403	14.308	5	1.0777	0.498985	16.777	4
Q13263	Transcription intermediary factor 1-beta	TRIM28	13 (13)	20.2	88.549	6.1221e-80	0.97091	0.914887	36.864	21	0.97661	0.996327	35.879	13	0.92502	0.648233	40.916	8
P25786-2	Isoform Long of Proteasome subunit alpha type-1	PSMA1	2 (2)	7.1	30.239	5.3721e-08	0.97005	0.909972	17.447	2	0.85746	0.532417	NaN	1	1.0974	0.414911	NaN	1
O95433	Activator of 90 kDa heat shock protein ATPase homolog 1	AHSA1	5 (5)	15.4	38.274	4.1497e-38	0.96982	0.908657	23.031	6	1.0119	0.786766	17.867	4	0.79267	0.122688	19.729	2
O95747	Serine/threonine-protein kinase OSR1	OXSR1	7 (7)	14.6	58.022	2.1686e-21	0.96921	0.90517	18.997	10	0.90119	0.700598	24.249	5	0.98899	0.987217	14.944	5
P23396	40S ribosomal protein S3	RPS3	18 (17)	70.8	26.688	2.4858e-87	0.96813	0.898995	14.114	43	0.94217	0.864914	15.134	24	1.0109	0.853702	11.699	19
P16615	Sarcoplasmic/endoplasmic reticulum calcium ATPase 2	ATP2A2	11 (11)	11.1	114.76	1.1661e-26	0.96784	0.897336	17.796	13	0.95239	0.905982	12.764	6	0.99285	0.963346	20.657	7
P21333	Filamin-A	FLNA	106 (97)	48.5	280.74	0	0.96738	0.894706	27.639	254	0.97047	0.978106	31.803	140	0.96707	0.886168	21.539	114
Q969Q0	60S ribosomal protein L36a-like	RPL36AL	2 (2)	9.4	12.469	1.0299e-05	0.96727	0.894077	8.6663	3	0.90481	0.714973	9.4408	2	0.9957	0.945801	NaN	1
P09972	Fructose-bisphosphate aldolase C	ALDOC	8 (5)	24.7	39.455	5.3392e-52	0.96724	0.893905	28.556	10	0.7501	0.20436	7.6756	2	0.99246	0.965753	29.455	8
Q96J02	E3 ubiquitin-protein ligase Itchy homolog	ITCH	32 (25)	38.1	102.8	0	0.966	0.886814	25.937	76	0.97884	0.982696	22.375	43	0.93916	0.7268	30.099	33
Q99704	Docking protein 1	DOK1	4 (4)	6.4	52.391	1.2131e-22	0.96599	0.886757	76.764	6	1.0806	0.445723	5.2512	2	0.85665	0.318785	92.225	4
P62937	Peptidyl-prolyl cis-trans isomerase A	PPIA	11 (11)	67.3	18.012	7.2994e-121	0.96502	0.88121	50.091	49	0.95252	0.906504	66.305	24	0.97683	0.942252	25.963	25
Q14847-2	Isoform 2 of LIM and SH3 domain protein 1	LASP1	4 (4)	11.8	36.014	1.6506e-09	0.96466	0.879151	17.252	5	0.84617	0.491314	29.104	2	0.96466	0.872309	10.822	3
Q8TBC3	SH3KBP1-binding protein 1	SHKBP1	25 (23)	47.8	76.343	0	0.96423	0.876692	24.965	49	0.97203	0.984283	21.207	29	0.94754	0.774245	30.193	20
P62753	40S ribosomal protein S6	RPS6	4 (4)	16.5	28.68	2.9704e-15	0.96357	0.872918	21.403	10	1.0786	0.454046	20.673	6	0.96357	0.866042	21.562	4
P36578	60S ribosomal protein L4	RPL4	2 (2)	4.4	47.697	1.4494e-06	0.96315	0.870516	10.304	5	0.96315	0.949014	10.378	3	0.89941	0.513153	13.997	2
P59998-3	Isoform 3 of Actin-related protein 2/3 complex subunit 4	ARPC4	6 (6)	31.6	21.588	1.2319e-21	0.96298	0.869544	12.03	9	0.91996	0.775544	8.431	4	1.0773	0.500798	9.2775	5
P30049	ATP synthase subunit delta, mitochondrial	ATP5D	2 (2)	13.7	17.49	4.4955e-07	0.96252	0.866915	22.621	3	0.96252	0.946502	NaN	1	0.86493	0.352776	30.777	2
Q9NZ45	CDGSH iron-sulfur domain-containing protein 1	CISD1	3 (3)	34.3	12.199	5.3748e-39	0.96158	0.861541	14.785	8	0.97813	0.987032	4.5657	3	0.94003	0.7317	19.051	5
P48047	ATP synthase subunit O, mitochondrial	ATP5O	7 (7)	39.4	23.277	2.8179e-60	0.96136	0.860283	10.478	14	1.0004	0.853313	12.699	9	0.92926	0.671556	5.2885	5
Q9Y678	Coatomer subunit gamma-1	COPG1	10 (8)	11.9	97.717	1.2741e-27	0.96085	0.857369	28.14	12	0.92814	0.808429	33.581	7	0.98437	0.985407	18.857	5
Q9BVC6	Transmembrane protein 109	TMEM109	2 (2)	8.6	26.21	7.28e-15	0.96076	0.856854	12.151	3	0.89674	0.682996	16.236	2	0.96076	0.849893	NaN	1
Q9Y490	Talin-1	TLN1	38 (38)	16.2	269.76	1.396e-230	0.95909	0.847313	32.718	46	0.94169	0.862983	29.284	23	0.97216	0.915434	36.425	23
P13796	Plastin-2	LCP1	31 (31)	59	70.288	0	0.95829	0.842744	25.116	56	0.97348	0.990016	35.594	23	0.95621	0.823781	14.548	33
Q8IVM0-2	Isoform 2 of Coiled-coil domain-containing protein 50	CCDC50	2 (2)	4.6	56.339	2.7614e-17	0.95809	0.841602	9.3816	4	0.95809	0.928812	1.6174	2	0.94104	0.737397	16.069	2
P14866	Heterogeneous nuclear ribonucleoprotein L	HNRNPL	4 (2)	9.2	64.132	4.5675e-10	0.95763	0.838976	22.713	3	0.84836	0.499194	30.56	2	0.95763	0.831924	NaN	1
Q9P2I0	Cleavage and polyadenylation specificity factor subunit 2	CPSF2	5 (5)	5.9	88.486	2.048e-09	0.95731	0.83715	22.877	4	1.2162	0.0993326	26.097	2	0.90267	0.529704	0.55718	2
P11216	Glycogen phosphorylase, brain form	PYGB	16 (11)	20	96.695	3.1685e-88	0.95682	0.834353	114.09	24	0.96985	0.975649	104.32	15	0.94208	0.743272	131.33	9
O94874	E3 UFM1-protein ligase 1	UFL1	2 (2)	2.6	89.594	0.00021826	0.95651	0.832584	12.967	2	1.0484	0.591989	NaN	1	0.87271	0.386404	NaN	1
Q9NSE4	Isoleucine--tRNA ligase, mitochondrial	IARS2	10 (10)	11.4	113.79	5.4588e-29	0.9562	0.830816	17.813	10	0.84781	0.49721	28.387	3	0.96123	0.852593	14.182	7
O95782	AP-2 complex subunit alpha-1	AP2A1	13 (13)	14.6	107.54	1.4992e-48	0.95354	0.815653	25.994	24	0.97225	0.985153	33.113	12	0.94704	0.7714	17.186	12
E9PCR7	2-oxoglutarate dehydrogenase, mitochondrial	OGDH	8 (8)	7.4	117.66	2.772e-18	0.95248	0.809618	18.183	8	0.86904	0.57572	15.337	2	0.95248	0.802426	20.337	6
P37802	Transgelin-2	TAGLN2	6 (6)	32.7	22.391	5.1603e-25	0.95202	0.807	53.402	12	1.003	0.838091	64.896	6	0.83697	0.245794	33.545	6
P43007	Neutral amino acid transporter A	SLC1A4	2 (2)	3.9	55.722	1.4366e-07	0.95162	0.804725	30.9	3	0.80983	0.368202	NaN	1	1.1834	0.163006	30.828	2
P53007	Tricarboxylate transport protein, mitochondrial	SLC25A1	7 (4)	22.8	34.012	1.1123e-31	0.95047	0.798187	14.526	14	0.95201	0.904458	14.248	7	0.92151	0.629102	15.917	7
P09211	Glutathione S-transferase P	GSTP1	2 (2)	14.8	23.356	3.8258e-24	0.94958	0.793131	34.829	3	0.69908	0.107654	NaN	1	1.1533	0.231285	27.485	2
P30740	Leukocyte elastase inhibitor	SERPINB1	2 (2)	5.3	42.741	2.9417e-06	0.94947	0.792507	1.9323	2	0.93659	0.842451	NaN	1	0.96253	0.860064	NaN	1
P35573	Glycogen debranching enzyme	AGL	17 (17)	12.3	174.76	2.0993e-64	0.94788	0.783486	24.497	17	0.94514	0.876862	23.949	16	1.2994	0.0345513	NaN	1
Q07812-2	Isoform Beta of Apoptosis regulator BAX	BAX	3 (3)	17	24.22	4.0365e-15	0.94642	0.775214	27.363	5	0.93876	0.851188	40.907	2	0.94642	0.767875	25.581	3
P49327	Fatty acid synthase	FASN	34 (34)	15.4	273.42	3.1207e-203	0.9455	0.770009	29.036	44	0.97363	0.990609	39.59	18	0.92189	0.631165	18.936	26
P26447	Protein S100-A4	S100A4	5 (5)	36.6	11.728	3.4851e-15	0.94545	0.769726	24.056	12	1.0116	0.788475	35.131	5	0.86616	0.357985	14.827	7
P50570-4	Isoform 4 of Dynamin-2	DNM2	20 (1)	26.6	97.965	1.435e-97	0.94471	0.765543	20.473	34	0.94471	0.875133	21.298	16	0.94468	0.757995	19.954	18
P61160-2	Isoform 2 of Actin-related protein 2	ACTR2	5 (5)	16.3	45.376	2.184e-19	0.94443	0.763961	11.426	7	0.97621	0.998775	6.7553	2	0.94443	0.756577	13.22	5
P60866-2	Isoform 2 of 40S ribosomal protein S20	RPS20	8 (8)	43.7	16.005	8.5837e-57	0.94413	0.762267	11.463	24	0.98634	0.937139	10.274	11	0.92897	0.669954	12.067	13
Q58FF8	Putative heat shock protein HSP 90-beta 2	HSP90AB2P	11 (1)	23.1	44.348	3.491e-89	0.94394	0.761194	5.4664	4	0.94394	0.872036	4.2177	2	0.96608	0.880475	8.1536	2
Q15637-5	Isoform 5 of Splicing factor 1	SF1	5 (3)	7.2	80.62	8.3613e-17	0.94393	0.761138	15.413	9	0.95993	0.936166	14.993	5	0.86332	0.346019	15.101	4
P28065	Proteasome subunit beta type-9	PSMB9	2 (2)	10	23.264	2.8328e-09	0.94388	0.760856	26.311	3	0.94388	0.871794	NaN	1	0.81098	0.166735	35.086	2
H0YKD8	60S ribosomal protein L28	RPL28	2 (2)	11.2	19.072	1.0772e-06	0.94385	0.760686	11.844	6	0.93857	0.850423	12.958	4	1.0297	0.744434	13.184	2
Q14240-2	Isoform 2 of Eukaryotic initiation factor 4A-II	EIF4A2	6 (2)	17.2	46.489	2.4336e-17	0.94364	0.759501	17.28	3	1.0841	0.431406	19.628	2	0.90709	0.552472	NaN	1
Q1KMD3	Heterogeneous nuclear ribonucleoprotein U-like protein 2	HNRNPUL2	2 (2)	3.2	85.104	9.0199e-08	0.94311	0.756511	19.418	3	0.88658	0.643141	NaN	1	1.0964	0.418931	21.293	2
P09429	High mobility group protein B1	HMGB1	6 (2)	23.7	24.893	1.7504e-19	0.94281	0.75482	10.036	7	0.85651	0.528914	17.305	2	0.94281	0.7474	7.1823	5
P07237	Protein disulfide-isomerase	P4HB	12 (12)	23.4	57.116	7.6634e-90	0.94274	0.754425	10.781	14	0.92112	0.780202	13.71	6	0.97576	0.936112	7.8131	8
P10809	60 kDa heat shock protein, mitochondrial	HSPD1	29 (29)	44.5	61.054	2.3494e-296	0.94231	0.752002	23.173	68	0.98192	0.96393	19.35	31	0.92902	0.67023	25.105	37
P52272	Heterogeneous nuclear ribonucleoprotein M	HNRNPM	32 (32)	44.9	77.515	9.3494e-143	0.94181	0.749186	19.071	59	0.94117	0.86089	18.413	35	0.94896	0.782332	20.377	24
P62249	40S ribosomal protein S16	RPS16	16 (16)	74.7	16.445	5.1857e-61	0.94125	0.746034	35.24	38	0.91766	0.766314	19.745	21	0.95823	0.835367	48.618	17
P06748	Nucleophosmin	NPM1	10 (10)	35.4	32.575	2.0925e-60	0.941	0.744628	25.817	29	0.91248	0.745567	35.668	13	0.95886	0.838983	12.187	16
E9PK25	Cofilin-1	CFL1	14 (13)	61.8	22.728	6.6066e-179	0.94035	0.740974	20.152	28	0.95261	0.906865	24.472	12	0.88442	0.43994	15.499	16
P31040	Succinate dehydrogenase [ubiquinone] flavoprotein subunit, mitochondrial	SDHA	11 (11)	16.3	72.691	0	0.93999	0.738951	14.914	14	0.88807	0.648953	15.586	9	0.99494	0.950473	15.384	5
O75915	PRA1 family protein 3	ARL6IP5	5 (5)	25	21.614	3.6084e-72	0.93986	0.738221	15.435	11	0.99033	0.913117	13.91	5	0.91817	0.61106	16.891	6
P62979	Ubiquitin-40S ribosomal protein S27a	RPS27A	6 (6)	35.9	17.965	5.1398e-77	0.93946	0.735976	28.609	84	0.96912	0.972754	31.534	45	0.92561	0.651465	25.128	39
P16949	Stathmin	STMN1	5 (3)	33.6	17.302	1.9841e-10	0.93878	0.732162	9.3018	5	0.91337	0.749127	5.2795	2	0.93878	0.724662	12.411	3
P00338-3	Isoform 3 of L-lactate dehydrogenase A chain	LDHA	18 (17)	39.6	39.837	4.1395e-280	0.93857	0.730985	93.372	50	0.93894	0.851913	111.27	25	0.90282	0.530471	72.854	25
Q92734	Protein TFG	TFG	5 (5)	12.8	43.447	1.921e-17	0.9371	0.722755	29.11	7	0.90533	0.717041	27.067	4	0.9371	0.715224	36.676	3
Q7Z6Z7	E3 ubiquitin-protein ligase HUWE1	HUWE1	2 (2)	0.5	481.89	2.5354e-07	0.93616	0.717503	40.808	2	1.2493	0.0644226	NaN	1	0.70151	0.0162193	NaN	1
P26583	High mobility group protein B2	HMGB2	6 (5)	24.4	24.033	2.1738e-21	0.93613	0.717335	32.24	16	0.83369	0.447341	47.86	7	0.94872	0.780964	15.158	9
Q9H4M9	EH domain-containing protein 1	EHD1	6 (6)	12.4	60.626	3.0747e-21	0.93538	0.71315	16.868	8	0.92977	0.81499	24.04	3	0.94103	0.737341	11.65	5
P04075-2	Isoform 2 of Fructose-bisphosphate aldolase A	ALDOA	25 (22)	44.3	45.26	4.6103e-229	0.93526	0.712481	63.844	62	0.87977	0.616732	70.794	24	0.95649	0.825386	58.028	38
P18583-9	Isoform I of Protein SON	SON	2 (2)	1.7	268.09	0.00061799	0.93493	0.710642	23.975	3	0.93493	0.835766	NaN	1	0.94948	0.785296	33.882	2
P11021	78 kDa glucose-regulated protein	HSPA5	33 (32)	50.8	72.332	0	0.93486	0.710252	94.06	74	0.98391	0.951846	125.21	39	0.90136	0.523028	32.784	35
P05534	HLA class I histocompatibility antigen, A-24 alpha chain	HLA-A	20 (8)	53.4	40.688	0	0.93381	0.704407	17.619	72	0.93572	0.838948	17.877	37	0.93191	0.686243	17.584	35
P36551	Coproporphyrinogen-III oxidase, mitochondrial	CPOX	6 (6)	16.3	50.151	1.006e-36	0.93366	0.703573	27.392	9	0.75124	0.206983	39.499	3	0.9493	0.78427	6.543	6
P51659	Peroxisomal multifunctional enzyme type 2	HSD17B4	22 (22)	33.8	79.685	3.6309e-190	0.93251	0.697186	23.173	48	0.91678	0.762786	16.757	28	0.9368	0.713542	30.484	20
G3V325	Pentatricopeptide repeat-containing protein 1, mitochondrial	ATP5J2-PTCD1	4 (4)	4.5	84.109	1.6311e-21	0.93147	0.691422	15.063	7	0.94401	0.872317	6.248	4	0.70713	0.0188872	19.032	3
B4E1G6	Galactokinase	GALK1	2 (2)	5	45.357	1.8274e-07	0.93074	0.687382	1.9948	2	0.91771	0.766515	NaN	1	0.94397	0.753969	NaN	1
F8VYN9	ADP-ribosylation factor-like protein 1	ARL1	2 (2)	12.9	21.778	1.0651e-06	0.93031	0.685005	63.629	3	0.55167	0.00594984	73.902	2	1.0346	0.717003	NaN	1
O14980	Exportin-1	XPO1	10 (10)	12.1	123.38	2.1464e-33	0.9302	0.684398	36.15	10	1.2596	0.0560366	48.157	4	0.87605	0.401325	19.125	6
P08195-4	Isoform 4 of 4F2 cell-surface antigen heavy chain	SLC3A2	7 (7)	13	71.122	1.4057e-53	0.93004	0.683514	24.108	19	0.92585	0.799215	16.44	10	0.94742	0.773562	31.669	9
P22307	Non-specific lipid-transfer protein	SCP2	5 (5)	9.5	58.993	1.13e-22	0.93003	0.683459	34.103	6	0.58587	0.0138722	NaN	1	1.0049	0.889724	29.17	5
Q9BUJ2	Heterogeneous nuclear ribonucleoprotein U-like protein 1	HNRNPUL1	27 (27)	32.9	95.737	3.0988e-241	0.92967	0.681472	22.351	89	0.88939	0.654113	24	59	0.98135	0.96815	16.525	30
P51114	Fragile X mental retardation syndrome-related protein 1	FXR1	17 (14)	25.9	69.72	4.1838e-133	0.92852	0.675134	16.245	33	0.93684	0.843458	14.633	16	0.9226	0.635025	17.939	17
P52306-5	Isoform 5 of Rap1 GTPase-GDP dissociation stimulator 1	RAP1GDS1	2 (2)	3.5	66.387	6.1282e-09	0.92776	0.670953	22.531	2	0.79112	0.311281	NaN	1	1.088	0.453749	NaN	1
P25705	ATP synthase subunit alpha, mitochondrial	ATP5A1	8 (8)	15.2	59.75	3.1513e-28	0.92694	0.66645	33.964	5	1.0119	0.786766	NaN	1	0.90724	0.553251	39.113	4
Q14204	Cytoplasmic dynein 1 heavy chain 1	DYNC1H1	11 (11)	2.4	532.4	5.7997e-25	0.92647	0.663873	47.195	12	0.68676	0.090161	44.888	7	1.0129	0.841806	52.341	5
P46783	40S ribosomal protein S10	RPS10	8 (8)	44.2	18.898	2.336e-25	0.92593	0.660915	19.012	14	0.94522	0.877184	21.774	10	0.87749	0.407845	10.663	4
Q9Y2W1	Thyroid hormone receptor-associated protein 3	THRAP3	26 (26)	26.6	108.66	4.9602e-120	0.92552	0.658672	27.861	98	0.94639	0.881888	32.94	39	0.92368	0.64091	24.229	59
O00299	Chloride intracellular channel protein 1	CLIC1	6 (6)	32	26.922	2.9922e-50	0.92518	0.656813	25.731	9	0.91384	0.751008	11.657	4	0.92518	0.649109	33.115	5
P55160	Nck-associated protein 1-like	NCKAP1L	4 (4)	3.8	128.15	1.1667e-09	0.92489	0.655229	11.062	4	1.0356	0.657089	NaN	1	0.90972	0.56619	9.0587	3
P02545	Prelamin-A/C	LMNA	14 (13)	23.2	74.139	8.6215e-53	0.92465	0.653918	23.835	25	0.91709	0.764029	17.817	10	0.92465	0.646209	27.637	15
P49368	T-complex protein 1 subunit gamma	CCT3	15 (15)	31.2	60.533	9.9059e-58	0.92429	0.651954	18.99	22	1.01	0.797616	22.031	10	0.86319	0.345477	16.215	12
P37837	Transaldolase	TALDO1	11 (11)	33.5	37.54	2.4617e-47	0.92422	0.651573	22.211	17	0.87891	0.613417	19.24	6	0.95836	0.836113	23.07	11
P10619	Lysosomal protective protein	CTSA	4 (4)	10.8	54.465	1.0379e-53	0.92362	0.648303	19.954	13	0.92362	0.790248	26.754	7	0.92342	0.639492	8.403	6
P33176	Kinesin-1 heavy chain	KIF5B	6 (6)	7.6	109.68	4.6873e-22	0.92353	0.647813	21.72	8	0.92353	0.789886	6.8532	4	0.8299	0.222327	31.874	4
P12956	X-ray repair cross-complementing protein 6	XRCC6	7 (7)	14	69.842	3.2635e-27	0.92326	0.646344	9.7826	11	0.93289	0.827552	14.473	5	0.91762	0.608105	4.8253	6
P04083	Annexin A1	ANXA1	16 (16)	47.7	38.714	2.6984e-153	0.92297	0.644766	24.66	23	0.84028	0.470358	10.409	6	0.95251	0.802598	27.696	17
P29401-2	Isoform 2 of Transketolase	TKT	22 (22)	33	68.813	9.4231e-115	0.92257	0.642593	18.585	43	0.98456	0.947907	18.218	19	0.91879	0.614397	18.786	24
Q16891	Mitochondrial inner membrane protein	IMMT	24 (24)	31.7	83.677	5.974e-85	0.92227	0.640964	58.013	39	0.95042	0.898077	80.165	18	0.92164	0.629808	26.617	21
P61204	ADP-ribosylation factor 3	ARF3	9 (7)	53	20.601	6.8485e-52	0.9216	0.637331	16.329	18	0.88106	0.621714	6.272	9	0.96383	0.867537	22.181	9
P54577	Tyrosine--tRNA ligase, cytoplasmic	YARS	12 (12)	21.6	59.143	5.612e-33	0.92101	0.634136	16.647	14	0.81535	0.385889	23.773	4	0.97044	0.905547	13.751	10
P13667	Protein disulfide-isomerase A4	PDIA4	11 (11)	16	72.932	7.5508e-32	0.9208	0.633	24.72	14	0.80458	0.351749	36.115	5	0.93944	0.728377	16.33	9
Q9BSJ8-2	Isoform 2 of Extended synaptotagmin-1	ESYT1	5 (5)	5.7	124	6.2563e-22	0.92021	0.629812	23.946	7	1.354	0.0142022	25.499	2	0.88464	0.440978	6.3402	5
B4DGP8	Calnexin	CANX	6 (6)	10.8	71.502	1.8344e-19	0.9198	0.627599	23.219	11	0.87538	0.599859	21.85	4	1.0089	0.865656	24.642	7
P18085	ADP-ribosylation factor 4	ARF4	5 (3)	33.3	20.511	1.4592e-25	0.91876	0.621998	17.595	4	1.0953	0.387709	11.232	2	0.8254	0.208155	1.5361	2
P09651	Heterogeneous nuclear ribonucleoprotein A1	HNRNPA1	8 (7)	23.7	38.746	4.531e-84	0.91846	0.620385	20.698	25	0.98226	0.961863	20.916	11	0.87082	0.378088	20.886	14
P20700	Lamin-B1	LMNB1	8 (7)	13.7	66.408	1.5283e-38	0.91781	0.616894	25.822	11	0.82534	0.418869	34.731	5	1.0024	0.904869	18.463	6
A2A274	Aconitate hydratase, mitochondrial	ACO2	4 (4)	5.1	87.819	3.2516e-10	0.91757	0.615607	16.085	5	0.83961	0.467997	27.381	2	0.91757	0.607836	7.571	3
P07814	Bifunctional glutamate/proline--tRNA ligase	EPRS	20 (20)	14.4	170.59	1.7234e-86	0.91673	0.611108	25.323	32	0.94521	0.877144	22.206	18	0.91074	0.571544	29.723	14
E7ETU3	Cell division control protein 42 homolog	CDC42	5 (5)	25.3	26.591	5.5823e-31	0.91632	0.608916	17.565	8	0.83397	0.448309	25.295	4	0.91632	0.601138	3.2984	4
Q63HN8-4	Isoform 2 of E3 ubiquitin-protein ligase RNF213	RNF213	14 (14)	2.7	596.48	1.1437e-34	0.91599	0.607154	31.745	15	0.92695	0.803641	34.599	12	0.87234	0.384769	13.056	3
Q06787-7	Isoform 7 of Fragile X mental retardation protein 1	FMR1	19 (1)	28.1	69.178	1.7193e-168	0.9159	0.606674	4.3729	3	0.92607	0.8001	1.5616	2	0.86063	0.334888	NaN	1
P23246	Splicing factor, proline- and glutamine-rich	SFPQ	13 (12)	20.9	76.149	4.1289e-42	0.91568	0.6055	26.325	19	0.94416	0.872921	27.281	9	0.89827	0.507415	26.489	10
E7EVA0	Microtubule-associated protein	MAP4	23 (23)	8.6	245.44	1.8326e-276	0.91549	0.604487	18.088	108	0.8687	0.574433	21.56	58	0.94287	0.74774	11.594	50
P17655	Calpain-2 catalytic subunit	CAPN2	9 (9)	13.3	79.994	6.0793e-42	0.91493	0.601504	9.6902	12	0.91415	0.752249	8.1684	6	0.96575	0.878577	11.581	6
Q15363	Transmembrane emp24 domain-containing protein 2	TMED2	3 (3)	12.4	22.761	3.1085e-14	0.91456	0.599536	6.5535	4	0.9377	0.84692	5.836	2	0.88145	0.426042	7.5182	2
P30048	Thioredoxin-dependent peroxide reductase, mitochondrial	PRDX3	5 (5)	21.5	27.692	1.2912e-31	0.9138	0.5955	11.92	17	0.86145	0.547215	7.5361	9	0.93515	0.704303	15.434	8
Q9UKV8	Protein argonaute-2	AGO2	18 (13)	24.6	97.207	8.1877e-74	0.91364	0.594652	17.278	25	0.91364	0.750208	16.974	13	0.89938	0.513001	18.285	12
P27694	Replication protein A 70 kDa DNA-binding subunit	RPA1	8 (8)	15.3	68.137	8.6867e-27	0.91344	0.593592	21.035	8	1.0117	0.787905	29.272	3	0.86038	0.333863	18.587	5
P10155	60 kDa SS-A/Ro ribonucleoprotein	TROVE2	4 (4)	7.4	60.67	7.7322e-16	0.91343	0.593539	32.545	7	0.91343	0.749367	38.753	3	0.93826	0.721738	29.68	4
P61586	Transforming protein RhoA	RHOA	3 (3)	16.6	21.768	9.5136e-12	0.91217	0.586875	9.4621	4	0.91619	0.760421	NaN	1	0.90816	0.558039	11.002	3
P51784	Ubiquitin carboxyl-terminal hydrolase 11	USP11	7 (6)	7.2	109.82	8.8908e-18	0.91177	0.584765	11.633	8	0.93159	0.822317	11.804	4	0.90912	0.56305	13.253	4
P67936	Tropomyosin alpha-4 chain	TPM4	10 (5)	35.9	28.521	1.8751e-100	0.91145	0.583079	21.735	7	0.91145	0.741449	34.658	3	0.93474	0.702012	7.5654	4
Q15758	Neutral amino acid transporter B(0)	SLC1A5	8 (3)	17.2	56.598	1.9524e-70	0.90839	0.567042	25.722	13	0.89763	0.68651	25.392	6	0.90839	0.559238	27.539	7
Q04837	Single-stranded DNA-binding protein, mitochondrial	SSBP1	7 (7)	52.7	17.259	2.7203e-68	0.90694	0.559498	9.1376	15	0.91676	0.762705	7.0564	7	0.90262	0.529449	11.092	8
P35232	Prohibitin	PHB	10 (10)	40.4	29.804	5.3239e-48	0.90688	0.559187	21.611	15	0.93427	0.833109	25.521	6	0.86854	0.36818	20.246	9
P17612	cAMP-dependent protein kinase catalytic subunit alpha	PRKACA	2 (2)	6	40.589	2.7747e-07	0.90604	0.554834	17.694	3	1.024	0.71918	22.943	2	0.90604	0.54703	NaN	1
O00214-2	Isoform 2 of Galectin-8	LGALS8	6 (6)	15.9	40.397	1.4654e-16	0.90586	0.553903	19.875	7	0.90586	0.71915	11.55	5	1.1087	0.371321	35.417	2
Q00839	Heterogeneous nuclear ribonucleoprotein U	HNRNPU	16 (16)	18.9	90.583	9.6486e-105	0.90561	0.552611	22.254	74	0.89875	0.690937	21.925	40	0.95366	0.809176	22.882	34
Q16555	Dihydropyrimidinase-related protein 2	DPYSL2	9 (9)	20.8	62.293	1.247e-37	0.90555	0.552301	11.207	8	0.96535	0.957775	5.1108	3	0.88144	0.425996	13.019	5
Q9Y2K1	Zinc finger and BTB domain-containing protein 1	ZBTB1	4 (4)	5.3	82.015	3.2507e-11	0.90554	0.55225	22.406	9	0.83399	0.448379	30.091	5	0.99435	0.954103	7.3045	4
Q8TB72-3	Isoform 3 of Pumilio homolog 2	PUM2	16 (11)	16.2	114	7.9541e-80	0.90545	0.551785	12.425	36	0.97601	1	15.617	18	0.88906	0.462069	8.2102	18
Q08211	ATP-dependent RNA helicase A	DHX9	19 (19)	17.4	140.96	2.647e-96	0.90466	0.547712	21.693	30	0.95841	0.930091	24.385	19	0.88187	0.427995	15.452	11
P46063	ATP-dependent DNA helicase Q1	RECQL	6 (6)	9.4	73.457	1.1314e-25	0.90455	0.547145	79.973	6	0.65508	0.054576	24.03	2	1.1422	0.261547	95.832	4
P02792	Ferritin light chain	FTL	10 (10)	62.3	20.019	6.5834e-124	0.90233	0.535765	15.692	30	0.86194	0.549041	12.108	16	0.94643	0.767931	17.561	14
Q96A72	Protein mago nashi homolog 2	MAGOHB	6 (1)	35.1	17.276	1.6828e-26	0.90107	0.529347	23.963	12	0.87321	0.591565	23.256	8	0.94706	0.771514	28.389	4
P62993	Growth factor receptor-bound protein 2	GRB2	17 (17)	70.5	25.206	1.2426e-126	0.90034	0.525642	25.919	56	0.90222	0.704683	28.297	33	0.89531	0.492642	22.671	23
C9IZQ1	Translocon-associated protein subunit alpha	SSR1	2 (2)	7.7	33.887	0.00017876	0.89936	0.520685	21.349	3	0.89499	0.676097	NaN	1	1.0807	0.485522	25.973	2
P63010-2	Isoform 2 of AP-2 complex subunit beta	AP2B1	14 (6)	15.9	105.69	3.112e-53	0.89911	0.519424	19.386	20	0.83741	0.460277	22.353	7	0.92083	0.625416	17.75	13
P49748-3	Isoform 3 of Very long-chain specific acyl-CoA dehydrogenase, mitochondrial	ACADVL	11 (11)	16.1	72.926	4.5511e-30	0.89862	0.516955	24.455	14	0.83707	0.459088	32.8	4	0.94797	0.776692	22.17	10
P51116	Fragile X mental retardation syndrome-related protein 2	FXR2	6 (3)	9.1	74.222	5.3701e-15	0.89774	0.512533	22.916	4	0.75292	0.210885	23.912	3	1.0704	0.532719	NaN	1
O00571	ATP-dependent RNA helicase DDX3X	DDX3X	5 (4)	7.9	73.243	1.013e-34	0.89432	0.495495	14.788	2	0.80552	0.354668	NaN	1	0.9929	0.963038	NaN	1
P45880-1	Isoform 1 of Voltage-dependent anion-selective channel protein 2	VDAC2	8 (8)	22	33.371	2.0047e-28	0.89371	0.492481	27.441	13	0.84501	0.487159	11.36	6	1.0488	0.640346	28.892	7
P68032	Actin, alpha cardiac muscle 1	ACTC1	19 (2)	37.1	42.019	5.2226e-169	0.893	0.488984	75.919	8	0.4399	0.000122018	73.336	5	1.0799	0.489089	15.111	3
Q14697	Neutral alpha-glucosidase AB	GANAB	16 (16)	19.3	106.87	1.1206e-62	0.8923	0.485546	20.286	21	0.80959	0.367442	30.856	7	0.91397	0.588612	12.889	14
Q9BXP5	Serrate RNA effector molecule homolog	SRRT	4 (4)	4.7	100.67	2.6749e-14	0.89126	0.480457	26.263	6	0.816	0.387998	30.096	3	0.97347	0.922962	28.422	3
P11166	Solute carrier family 2, facilitated glucose transporter member 1	SLC2A1	2 (2)	3.7	54.083	5.9392e-07	0.89084	0.478409	25.134	3	1.006	0.820651	17.195	2	0.68729	0.0108293	NaN	1
P62873	Guanine nucleotide-binding protein G(I)/G(S)/G(T) subunit beta-1	GNB1	3 (3)	10	37.377	1.134e-11	0.89072	0.477824	104.75	8	0.87264	0.589392	122.23	6	0.92277	0.63595	12.276	2
P49736	DNA replication licensing factor MCM2	MCM2	7 (7)	8.8	101.89	1.358e-18	0.89063	0.477386	20.51	8	0.87358	0.592977	18.708	4	0.95329	0.807059	25.016	4
B5MC82	D-dopachrome decarboxylase	DDT	2 (2)	12	17.718	1.164e-07	0.89021	0.475343	8.7104	2	0.94677	0.883415	NaN	1	0.83704	0.246034	NaN	1
Q8IU81	Interferon regulatory factor 2-binding protein 1	IRF2BP1	4 (4)	8.6	61.687	7.1602e-13	0.88954	0.472092	27.232	5	1.0081	0.808525	52.318	2	0.88954	0.464386	4.2406	3
P02794	Ferritin heavy chain	FTH1	2 (2)	11.5	21.225	1.0248e-07	0.88673	0.458567	21.621	4	0.877	0.606071	8.4157	2	1.0552	0.607278	31.454	2
P40939	Trifunctional enzyme subunit alpha, mitochondrial	HADHA	22 (22)	33	82.999	2.0564e-160	0.88598	0.454987	18.809	37	0.88336	0.63062	15.784	19	0.90985	0.566872	21.914	18
E9PMV2	HLA class II histocompatibility antigen, DQ alpha 1 chain (Fragment)	HLA-DQA1	3 (3)	14.5	23.673	1.861e-09	0.88589	0.454559	29.438	3	0.69279	0.0984524	NaN	1	1.0502	0.633031	24.067	2
P05023	Sodium/potassium-transporting ATPase subunit alpha-1	ATP1A1	18 (9)	19.8	112.89	5.1936e-84	0.88549	0.452655	81.954	24	0.76441	0.238749	104.01	11	0.90932	0.564096	58.497	13
P14317	Hematopoietic lineage cell-specific protein	HCLS1	5 (5)	9.7	54.013	7.6275e-23	0.88488	0.44976	19.295	8	1.0559	0.555625	20.2	2	0.84688	0.281152	19.154	6
P07195	L-lactate dehydrogenase B chain	LDHB	13 (12)	39.8	36.638	1.8346e-173	0.88452	0.448055	31.895	38	0.86563	0.562857	37.044	19	0.90571	0.545324	26.72	19
Q14103	Heterogeneous nuclear ribonucleoprotein D0	HNRNPD	8 (8)	17.7	38.434	2.19e-249	0.88423	0.446684	14.484	10	0.84478	0.486337	16.473	3	0.92527	0.649602	14.867	7
P18669	Phosphoglycerate mutase 1	PGAM1	3 (3)	11	28.804	2.4592e-12	0.88414	0.446259	39.776	9	0.88245	0.627093	8.4221	3	0.91421	0.589887	48.935	6
P09669	Cytochrome c oxidase subunit 6C	COX6C	3 (3)	24	8.7813	5.2879e-08	0.88348	0.443147	6.6074	7	0.88348	0.631086	7.4539	3	0.87693	0.405303	6.9802	4
Q9NYF8	Bcl-2-associated transcription factor 1	BCLAF1	6 (6)	6	106.12	4.9329e-19	0.88348	0.443147	23.487	24	0.89529	0.677278	38.463	8	0.88149	0.426228	10.827	16
P31939	Bifunctional purine biosynthesis protein PURH	ATIC	6 (6)	13.3	64.615	1.0466e-15	0.88299	0.440843	26.52	7	0.88299	0.629185	NaN	1	0.86092	0.336078	29.026	6
P40926	Malate dehydrogenase, mitochondrial	MDH2	14 (14)	52.7	35.503	1.4932e-136	0.8825	0.438545	23.586	28	0.83367	0.447272	19.181	13	0.89544	0.493287	26.743	15
Q8WWW8-2	Isoform 2 of GRB2-associated-binding protein 3	GAB3	8 (8)	13.6	65.659	9.3509e-24	0.88223	0.437281	82.703	8	0.59909	0.0186237	83.784	5	1.2046	0.125653	63.703	3
Q9NYU2	UDP-glucose:glycoprotein glucosyltransferase 1	UGGT1	14 (14)	10.5	177.19	7.1718e-55	0.88186	0.435552	24.963	16	0.90253	0.705914	30.787	8	0.86102	0.336489	18.297	8
P01903	HLA class II histocompatibility antigen, DR alpha chain	HLA-DRA	5 (5)	25.6	28.607	4.6076e-45	0.88016	0.427648	11.74	12	0.94608	0.880642	8.6034	5	0.87399	0.392088	14.252	7
P13073	Cytochrome c oxidase subunit 4 isoform 1, mitochondrial	COX4I1	6 (6)	27.2	19.576	1.5691e-11	0.87973	0.42566	16.137	6	0.98572	0.940886	18.717	2	0.86304	0.344851	16.855	4
Q9H9B4	Sideroflexin-1	SFXN1	4 (4)	11.5	35.619	2.8663e-09	0.87901	0.42234	10.459	5	0.97826	0.986238	13.032	3	0.85464	0.310821	3.9772	2
P08243	Asparagine synthetase [glutamine-hydrolyzing]	ASNS	5 (5)	11.1	64.369	2.5447e-10	0.87791	0.417293	60.566	4	0.99826	0.865913	74.03	3	0.77206	0.083789	NaN	1
B3KS98	Eukaryotic translation initiation factor 3 subunit H	EIF3H	2 (2)	4.9	41.581	2.2751e-07	0.87724	0.414234	20.623	3	1.2503	0.0635623	NaN	1	0.87477	0.395573	0.39903	2
Q06787	Fragile X mental retardation protein 1	FMR1	20 (2)	28.2	71.174	8.6479e-143	0.87657	0.411185	49.666	56	0.87647	0.604036	22.666	34	0.87657	0.403674	73.492	22
Q00610	Clathrin heavy chain 1	CLTC	21 (21)	14	191.61	3.685e-96	0.87638	0.410323	44.464	34	0.87609	0.602579	54.776	20	0.89895	0.510834	24.648	14
Q16666	Gamma-interferon-inducible protein 16	IFI16	6 (6)	9	88.255	4.5623e-27	0.87586	0.407967	34.952	7	0.99697	0.873539	35.538	3	0.83708	0.246171	34.97	4
Q8IYT4	Katanin p60 ATPase-containing subunit A-like 2	KATNAL2	2 (2)	3.7	61.252	1.1735e-06	0.87429	0.400894	292.09	3	0.075232	4.52591e-35	361.29	2	0.87429	0.393427	NaN	1
J3KQE5	GTP-binding nuclear protein Ran (Fragment)	RAN	4 (4)	14.5	26.816	6.4001e-19	0.87335	0.396689	72.534	5	0.3283	1.49823e-07	58.386	2	0.89715	0.501804	28.389	3
Q06830	Peroxiredoxin-1	PRDX1	10 (6)	43.2	22.11	1.2149e-39	0.87278	0.39415	17.535	29	0.88914	0.653135	14.791	19	0.83618	0.243099	21.996	10
P68371	Tubulin beta-4B chain	TUBB4B	17 (2)	43.1	49.83	7.6611e-260	0.87074	0.38513	31.425	5	0.87841	0.611492	17.616	2	0.87074	0.377738	41.01	3
P00505	Aspartate aminotransferase, mitochondrial	GOT2	8 (8)	20.9	47.517	4.537e-29	0.86901	0.377564	21.9	10	0.7798	0.279244	20.009	4	0.92189	0.631165	20.735	6
Q9UHD8	Septin-9	2009-09-01	3 (3)	4.8	65.401	9.6479e-11	0.86635	0.366083	19.295	4	0.92931	0.813138	23.556	3	0.80766	0.15805	NaN	1
P40925-3	Isoform 3 of Malate dehydrogenase, cytoplasmic	MDH1	6 (6)	21.9	38.627	4.8118e-34	0.86627	0.36574	42.651	11	0.73281	0.167078	45.274	4	0.98826	0.991743	37.726	7
P04899-4	Isoform sGi2 of Guanine nucleotide-binding protein G(i) subunit alpha-2	GNAI2	3 (3)	9.3	41.548	2.041e-08	0.86447	0.35808	19.141	5	0.77836	0.275304	1.1098	2	0.91141	0.57507	19.462	3
Q96QR8	Transcriptional activator protein Pur-beta	PURB	5 (5)	16.3	33.24	3.1818e-130	0.86321	0.352769	16.767	10	1.012	0.786197	19.764	5	0.84674	0.280633	15.182	5
Q00325	Phosphate carrier protein, mitochondrial	SLC25A3	12 (12)	29.3	40.094	6.8174e-123	0.86089	0.343102	25.532	31	0.85436	0.521015	30.736	18	0.91	0.567658	15.622	13
P08575	Receptor-type tyrosine-protein phosphatase C	PTPRC	15 (5)	11.6	147.25	7.3963e-49	0.86007	0.339719	14.812	22	0.82006	0.401286	17.039	7	0.87134	0.380367	13.686	15
Q16531	DNA damage-binding protein 1	DDB1	13 (13)	10.9	126.97	3.5384e-37	0.85808	0.331587	25.235	17	0.91092	0.739331	24.417	6	0.81118	0.167269	26.836	11
Q01629	Interferon-induced transmembrane protein 2	IFITM2	3 (3)	29.5	14.632	3.4184e-17	0.85688	0.326736	24.627	3	0.63984	0.0417784	NaN	1	0.94577	0.764181	13.959	2
Q92878-2	Isoform 2 of DNA repair protein RAD50	RAD50	8 (8)	5.5	154.59	6.8265e-16	0.85663	0.32573	13.717	7	0.85663	0.529356	13.949	3	0.90545	0.543982	15.616	4
Q12906-7	Isoform 7 of Interleukin enhancer-binding factor 3	ILF3	6 (6)	8.8	95.807	1.2074e-21	0.85655	0.325409	17.867	8	0.85655	0.529061	5.2079	4	0.94775	0.77544	24.724	4
P28062	Proteasome subunit beta type-8	PSMB8	5 (5)	19.9	30.354	5.5431e-16	0.85528	0.320329	22.945	4	0.74324	0.189008	31.35	2	0.88774	0.455723	16.761	2
Q93100-3	Isoform 3 of Phosphorylase b kinase regulatory subunit beta	PHKB	8 (8)	8.1	124.74	1.1711e-20	0.85463	0.317746	19.221	9	0.93078	0.819056	27.082	4	0.85463	0.310782	12.623	5
Q03518	Antigen peptide transporter 1	TAP1	3 (3)	5.1	87.217	1.5849e-25	0.85452	0.317311	39.626	3	0.85452	0.521601	NaN	1	0.88059	0.422058	55.986	2
P62424	60S ribosomal protein L7a	RPL7A	3 (3)	11.3	29.995	2.9895e-07	0.85165	0.306057	13.743	4	0.79486	0.322272	NaN	1	0.91187	0.577495	14.404	3
P15170-3	Isoform 3 of Eukaryotic peptide chain release factor GTP-binding subunit ERF3A	GSPT1	3 (3)	4.2	68.699	9.5388e-05	0.85031	0.300882	36.329	2	1.0994	0.372517	NaN	1	0.65768	0.00425944	NaN	1
P55060	Exportin-2	CSE1L	6 (6)	7.2	110.42	1.3801e-21	0.85003	0.299807	38.182	7	0.85003	0.505233	46.763	3	0.78074	0.098865	36.477	4
P00558	Phosphoglycerate kinase 1	PGK1	18 (18)	47	44.614	2.0887e-200	0.84969	0.298505	22.396	43	0.84969	0.504002	14.552	17	0.85921	0.329092	26.26	26
B0I1T2	Unconventional myosin-Ig	MYO1G	24 (24)	29.2	116.44	5.0273e-170	0.84653	0.286557	20.469	41	0.86218	0.549936	19.432	28	0.83887	0.252351	21.791	13
Q15029	116 kDa U5 small nuclear ribonucleoprotein component	EFTUD2	4 (3)	4.5	109.43	1.7225e-11	0.84586	0.28406	16.112	5	0.77404	0.263668	19.398	3	0.9193	0.617146	11.774	2
Q86UX7	Fermitin family homolog 3	FERMT3	7 (7)	11.5	75.952	3.7838e-22	0.84552	0.282798	29.054	8	0.80405	0.350108	31.755	4	0.84552	0.276131	30.885	4
O75964	ATP synthase subunit g, mitochondrial	ATP5L	5 (5)	47.6	11.428	2.4702e-31	0.84457	0.279289	37.818	7	0.72192	0.145992	58.579	3	0.85523	0.313147	22.38	4
Q13011	Delta(3,5)-Delta(2,4)-dienoyl-CoA isomerase, mitochondrial	ECH1	8 (6)	28.4	35.816	1.0688e-39	0.84391	0.276866	25.005	9	0.74581	0.194673	33.557	3	0.86674	0.360456	20.469	6
P61604	10 kDa heat shock protein, mitochondrial	HSPE1	9 (9)	76.5	10.932	7.2602e-47	0.84156	0.268341	23.543	12	0.75279	0.210582	11.749	3	0.87258	0.385829	26.713	9
Q9BS26	Endoplasmic reticulum resident protein 44	ERP44	6 (6)	14.8	46.971	4.6813e-23	0.83925	0.260117	13.446	8	0.86332	0.554195	11.924	4	0.83275	0.23161	16.697	4
P06454	Prothymosin alpha	PTMA	4 (4)	34.2	12.203	7.0915e-17	0.83813	0.256184	65.544	5	0.41044	2.9639e-05	68.448	2	1.0549	0.608807	26.02	3
H9KV28	Protein diaphanous homolog 1	DIAPH1	5 (5)	3.9	141.57	1.7484e-10	0.8361	0.24915	21.386	7	0.77613	0.269262	25.801	3	0.86342	0.346437	13.513	4
Q16822	Phosphoenolpyruvate carboxykinase [GTP], mitochondrial	PCK2	11 (11)	21.4	70.729	3.766e-33	0.83546	0.246957	30.833	15	0.91768	0.766395	21.737	7	0.81464	0.176676	37.516	8
Q00577	Transcriptional activator protein Pur-alpha	PURA	7 (7)	23.6	34.91	5.4601e-84	0.83543	0.246854	84.598	13	0.85834	0.535669	5.2272	6	0.78363	0.104299	115.16	7
Q8WXF1	Paraspeckle component 1	PSPC1	2 (2)	2.9	58.743	0.001096	0.83216	0.235838	4.7255	2	0.80481	0.352462	NaN	1	0.86044	0.334109	NaN	1
P36542	ATP synthase subunit gamma, mitochondrial	ATP5C1	5 (5)	17.4	32.996	4.8208e-16	0.82823	0.22301	32.948	6	0.89975	0.694894	69.909	2	0.82823	0.216998	12.69	4
P31146	Coronin-1A	CORO1A	7 (7)	15.8	51.026	7.5828e-116	0.82633	0.216969	41.62	11	0.55695	0.00683847	33.183	4	0.89671	0.499607	45.913	7
Q86VP6	Cullin-associated NEDD8-dissociated protein 1	CAND1	10 (10)	9.2	136.37	7.8309e-41	0.82558	0.214614	27.772	11	0.82558	0.419676	18.455	3	0.89214	0.477028	31.429	8
P00403	Cytochrome c oxidase subunit 2	MT-CO2	6 (6)	32.2	25.565	8.5812e-53	0.82497	0.21271	23.155	7	0.9069	0.723292	28.48	3	0.76306	0.0700347	18.045	4
Q99623	Prohibitin-2	PHB2	10 (10)	35.1	33.296	1.9682e-57	0.82462	0.211623	25.086	12	0.82462	0.416452	30.822	6	0.81252	0.170871	20.554	6
P49755	Transmembrane emp24 domain-containing protein 10	TMED10	4 (4)	22.4	24.976	4.016e-22	0.82421	0.210353	21.579	7	0.792	0.313849	30.982	3	0.85362	0.306823	15.214	4
P32456	Interferon-induced guanylate-binding protein 2	GBP2	2 (2)	4.2	67.208	2.6144e-10	0.823	0.206636	7.8802	3	0.823	0.411035	NaN	1	0.87387	0.391554	10.011	2
Q12905	Interleukin enhancer-binding factor 2	ILF2	5 (5)	16.4	43.062	1.4533e-20	0.82181	0.203021	10.157	4	0.77341	0.261995	11.7	3	0.87324	0.388753	NaN	1
P62714	Serine/threonine-protein phosphatase 2A catalytic subunit beta isoform	PPP2CB	2 (2)	6.1	35.575	1.1935e-06	0.82143	0.201876	17.076	2	0.728	0.157537	NaN	1	0.92685	0.658272	NaN	1
P60174	Triosephosphate isomerase	TPI1	5 (5)	22	30.791	1.7252e-27	0.8143	0.181157	43.03	10	0.75033	0.204888	19.243	4	0.93699	0.714607	55.209	6
Q6ZVF9	G protein-regulated inducer of neurite outgrowth 3	GPRIN3	2 (2)	3.4	82.438	1.8611e-07	0.81288	0.177206	7.2128	3	0.78672	0.298607	NaN	1	0.85683	0.319504	7.4468	2
P00491	Purine nucleoside phosphorylase	PNP	4 (4)	16.3	32.118	1.3948e-15	0.81066	0.171144	31.199	6	0.72757	0.156702	10.952	2	0.91517	0.594997	36.022	4
Q2NL98	Vimentin-type intermediate filament-associated coiled-coil protein	VMAC	3 (3)	14.8	18.347	2.2756e-07	0.80939	0.16774	17.881	4	0.80996	0.368614	3.3014	2	0.68822	0.0111286	26.134	2
P10412	Histone H1.4	HIST1H1E	6 (2)	27.4	21.865	9.899e-18	0.80812	0.164382	9.0767	9	0.81408	0.381785	7.164	3	0.8016	0.143004	10.405	6
Q14019	Coactosin-like protein	COTL1	5 (5)	23.9	15.945	1.6352e-08	0.80767	0.163203	16.539	9	0.70481	0.116537	15.738	3	0.87716	0.406347	15.464	6
P04406	Glyceraldehyde-3-phosphate dehydrogenase	GAPDH	22 (22)	62.4	36.053	0	0.80694	0.161302	83.136	102	0.7828	0.287552	95.87	46	0.83849	0.251031	70.287	56
P08670	Vimentin	VIM	9 (7)	19.1	53.651	2.4446e-23	0.80657	0.160345	29.528	7	0.78027	0.280537	33.942	5	0.89582	0.495175	0.34989	2
P24666	Low molecular weight phosphotyrosine protein phosphatase	ACP1	2 (2)	12.7	18.042	7.2721e-09	0.80585	0.158493	51.784	3	0.81031	0.369725	73.233	2	0.80585	0.153448	NaN	1
P16278	Beta-galactosidase	GLB1	11 (11)	19.4	76.074	4.1628e-63	0.80576	0.158262	16.719	17	0.80576	0.355415	17.474	9	0.79087	0.118855	17.004	8
O75947	ATP synthase subunit d, mitochondrial	ATP5H	3 (3)	23	18.491	7.5849e-13	0.79388	0.129815	15.242	6	0.72945	0.160375	27.228	2	0.79388	0.125314	10.885	4
Q86YV0	RAS protein activator like-3	RASAL3	41 (40)	40.7	111.9	0	0.79226	0.126235	18.773	120	0.79318	0.317311	18.558	68	0.7889	0.114758	19.229	52
P53621-2	Isoform 2 of Coatomer subunit alpha	COPA	6 (6)	5.5	139.32	2.2586e-15	0.77611	0.0942945	26.866	6	0.92019	0.776467	42.801	2	0.77611	0.090595	23.638	4
O15144	Actin-related protein 2/3 complex subunit 2	ARPC2	4 (4)	13.7	34.333	4.9753e-16	0.77371	0.0901079	21.753	5	0.60439	0.0208597	5.1642	2	0.85283	0.303747	12.306	3
P05161	Ubiquitin-like protein ISG15	ISG15	3 (3)	18.8	17.887	1.7315e-11	0.76489	0.0758948	33.386	5	0.74303	0.188549	NaN	1	0.81567	0.179544	36.355	4
P49321-3	Isoform 3 of Nuclear autoantigenic sperm protein	NASP	4 (4)	6.3	86.267	1.1355e-09	0.76012	0.0689461	15.471	5	0.86118	0.546209	11.387	2	0.67082	0.00654856	9.7484	3
P53634	Dipeptidyl peptidase 1	CTSC	4 (4)	8.4	51.853	5.8686e-12	0.75382	0.0605203	10.413	5	0.78629	0.297383	10.265	3	0.69637	0.0140598	11.211	2
P63261	Actin, cytoplasmic 2	ACTG1	27 (1)	69.3	41.792	0	0.75298	0.0594592	78.879	253	0.58728	0.0143267	84.109	118	0.78962	0.116244	73.357	135
Q9UBS4	DnaJ homolog subfamily B member 11	DNAJB11	2 (2)	5.3	40.513	8.7857e-07	0.75286	0.0593088	36.882	2	0.97719	0.992778	NaN	1	0.58003	0.000181801	NaN	1
P62081	40S ribosomal protein S7	RPS7	6 (6)	32	22.127	3.0216e-20	0.74854	0.0540861	43.227	6	0.67099	0.0708331	54.997	4	0.74854	0.0515371	4.9731	2
Q96PP8	Guanylate-binding protein 5	GBP5	3 (3)	4.9	66.616	7.1658e-07	0.74807	0.05354	28.137	3	0.64799	0.0483022	NaN	1	0.91342	0.585693	28.241	2
F8VXU5	Vacuolar protein sorting-associated protein 29	VPS29	2 (2)	8.4	23.98	1.5154e-06	0.7436	0.0485573	7.0747	2	0.70732	0.120582	NaN	1	0.78175	0.10074	NaN	1
K7ES00	Histone H3.3 (Fragment)	H3F3B	3 (3)	15.2	16.621	5.5962e-08	0.74116	0.0459942	31.194	10	0.6404	0.0422039	9.2997	4	1.1313	0.29415	25.214	6
P07355-2	Isoform 2 of Annexin A2	ANXA2	22 (22)	56.6	40.411	1.1004e-159	0.7404	0.0452179	82.156	45	0.60167	0.019687	92.749	24	0.83568	0.241403	55.246	21
Q02978	Mitochondrial 2-oxoglutarate/malate carrier protein	SLC25A11	5 (5)	17.5	34.061	4.0208e-44	0.73876	0.0435775	37.127	2	0.56819	0.00909977	NaN	1	0.96054	0.84863	NaN	1
P11279	Lysosome-associated membrane glycoprotein 1	LAMP1	4 (4)	10.6	44.882	1.0705e-14	0.73755	0.0423975	12.719	6	0.68297	0.0852093	10.104	3	0.79649	0.131112	15.68	3
P13010	X-ray repair cross-complementing protein 5	XRCC5	3 (3)	5.5	82.704	1.2462e-11	0.72952	0.0351902	13.371	3	0.80609	0.356444	14.115	2	0.69097	0.0120542	NaN	1
P15880	40S ribosomal protein S2	RPS2	2 (2)	7.2	31.324	6.0995e-15	0.72856	0.0343981	48.81	3	0.80582	0.355602	68.535	2	0.72856	0.032557	NaN	1
P13473-3	Isoform LAMP-2C of Lysosome-associated membrane glycoprotein 2	LAMP2	3 (3)	7.1	45.17	4.333e-08	0.72689	0.0330542	8.6012	4	0.70316	0.11393	9.5141	3	0.75141	0.054854	NaN	1
P07437	Tubulin beta chain	TUBB	18 (3)	46.6	49.67	2.5198e-268	0.72578	0.0321844	68.723	65	0.68847	0.0924603	75.618	31	0.73749	0.0401976	62.737	34
P26640	Valine--tRNA ligase	VARS	5 (5)	4.1	140.47	2.6192e-11	0.72141	0.0289363	17.783	4	0.59488	0.0169875	NaN	1	0.76628	0.0747441	14.327	3
Q13423	NAD(P) transhydrogenase, mitochondrial	NNT	8 (8)	7.6	113.89	6.5336e-30	0.72083	0.0285258	16.062	4	0.77901	0.277078	10.696	2	0.64002	0.00228871	16.533	2
P00441	Superoxide dismutase [Cu-Zn]	SOD1	4 (4)	24.7	15.936	3.7517e-19	0.71558	0.0250192	26.468	6	0.77829	0.275113	26.049	3	0.61014	0.000707504	29.53	3
O75582	Ribosomal protein S6 kinase alpha-5	RPS6KA5	2 (2)	2.4	89.864	5.6789e-06	0.71196	0.0228114	43.71	2	0.52267	0.00260501	NaN	1	0.9698	0.901867	NaN	1
P06744-2	Isoform 2 of Glucose-6-phosphate isomerase	GPI	6 (6)	13.4	64.324	1.7286e-57	0.70794	0.0205483	46.086	8	0.58408	0.0133122	52.735	4	0.75829	0.0634756	22.581	4
O75083	WD repeat-containing protein 1	WDR1	12 (12)	19.6	66.193	1.6158e-31	0.70576	0.0194	41.887	20	0.69604	0.103135	29.507	9	0.7533	0.0571266	51.322	11
P32942	Intercellular adhesion molecule 3	ICAM3	4 (4)	6.6	59.54	2.3854e-12	0.70252	0.0177911	23.675	9	0.85253	0.514324	18.746	3	0.69194	0.0123957	26.977	6
P13807	Glycogen [starch] synthase, muscle	GYS1	21 (21)	28.6	83.785	2.077e-153	0.69394	0.0140538	58.164	69	0.73025	0.161955	42.11	37	0.68489	0.0100882	72.526	32
P46976	Glycogenin-1	GYG1	2 (2)	6.9	39.383	7.6361e-09	0.68712	0.011571	18.808	4	0.63263	0.0365859	14.095	2	0.78081	0.0989941	20.485	2
Q06323	Proteasome activator complex subunit 1	PSME1	6 (6)	23.7	28.723	4.7984e-16	0.68263	0.0101458	21.411	4	0.78414	0.291305	22.975	3	0.59427	0.000353929	NaN	1
Q9UQC2	GRB2-associated-binding protein 2	GAB2	50 (50)	74	74.457	0	0.68007	0.00940151	105.33	863	0.64354	0.0446515	108.13	514	0.70743	0.0190391	101.19	349
P62805	Histone H4	HIST1H4A	6 (6)	51.5	11.367	2.4635e-34	0.67948	0.00923666	68.155	33	0.56564	0.00853928	30.213	13	0.95141	0.796311	83.939	20
Q9NR56	Muscleblind-like protein 1	MBNL1	2 (2)	4.6	41.817	1.428e-06	0.67757	0.0087196	49.294	3	0.57906	0.0118385	22.218	2	1.3007	0.0338997	NaN	1
P32119	Peroxiredoxin-2	PRDX2	8 (7)	37.4	21.892	4.5059e-34	0.67354	0.00770844	24.386	15	0.68266	0.084813	13.525	8	0.65241	0.00355761	34.026	7
O14773	Tripeptidyl-peptidase 1	TPP1	3 (3)	5.5	61.247	9.105e-14	0.67236	0.0074319	58.869	5	0.68092	0.0826131	80.856	3	0.60383	0.00054045	15.202	2
Q93008	Probable ubiquitin carboxyl-terminal hydrolase FAF-X	USP9X	3 (3)	1.3	292.28	2.9881e-12	0.67066	0.00704834	19.477	3	0.76571	0.24203	18.743	2	0.59801	0.000418605	NaN	1
P23368	NAD-dependent malic enzyme, mitochondrial	ME2	4 (4)	8.9	65.443	6.9991e-24	0.65958	0.00493772	33.306	7	0.54704	0.00525187	20.293	3	0.78771	0.112333	25.389	4
O95202	LETM1 and EF-hand domain-containing protein 1, mitochondrial	LETM1	2 (2)	2.7	83.353	9.6267e-13	0.65919	0.0048746	5.5331	3	0.64037	0.0421811	NaN	1	0.68541	0.010245	5.5166	2
P49721	Proteasome subunit beta type-2	PSMB2	2 (2)	10.4	22.836	1.9466e-09	0.65797	0.0046816	34.452	3	0.48877	0.000855568	42.247	2	0.65797	0.0043013	NaN	1
P45974	Ubiquitin carboxyl-terminal hydrolase 5	USP5	3 (3)	4.2	95.785	2.3254e-08	0.65087	0.00368374	73.421	4	0.24009	1.36704e-11	NaN	1	0.96424	0.869894	52.202	3
P10599	Thioredoxin	TXN	4 (4)	34.3	11.737	3.1317e-16	0.64179	0.00267942	80.315	8	0.4656	0.000359307	12.259	3	0.67871	0.00837354	92.545	5
P46778	60S ribosomal protein L21	RPL21	2 (2)	10	18.565	0.0011835	0.61945	0.00115361	29.893	3	0.79041	0.309217	34.466	2	0.58566	0.000237827	NaN	1
F5GXJ1	NADH dehydrogenase [ubiquinone] iron-sulfur protein 7, mitochondrial	NDUFS7	2 (2)	7.6	25.383	0.0002247	0.60444	0.000622369	84.518	2	1.0988	0.374714	NaN	1	0.33251	1.83943e-14	NaN	1
Q9NWB6	Arginine and glutamate-rich protein 1	ARGLU1	2 (2)	5.9	33.216	0.0015668	0.60332	0.000593328	18.483	4	0.54504	0.00497229	11.443	2	0.69581	0.0138397	17.249	2
P61626	Lysozyme C	LYZ	6 (6)	38.5	16.537	7.3911e-24	0.58513	0.000263503	153.58	18	0.59692	0.0177654	178.7	11	0.36932	4.45313e-12	116.01	7
P25311	Zinc-alpha-2-glycoprotein	AZGP1	4 (4)	16.8	34.258	1.7838e-16	0.55204	4.9936e-05	90.129	5	0.42693	6.71065e-05	101.13	4	0.55204	4.2887e-05	NaN	1
B4DR52	Histone H2B	HIST2H2BF	8 (8)	40.4	18.041	5.4632e-56	0.54363	3.13681e-05	87.406	42	0.50286	0.00138793	87.612	23	0.69331	0.0128918	88.133	19
P28072	Proteasome subunit beta type-6	PSMB6	2 (2)	7.9	25.357	9.3022e-08	0.54215	2.88489e-05	30.837	3	0.48405	0.00072237	16.032	2	0.79544	0.128757	NaN	1
O60783	28S ribosomal protein S14, mitochondrial	MRPS14	3 (3)	28.9	15.139	1.426e-34	0.53455	1.85965e-05	62.626	3	0.53455	0.00370178	NaN	1	0.68058	0.00886417	86.343	2
P06733	Alpha-enolase	ENO1	24 (24)	58.3	47.168	0	0.49777	1.75549e-06	80.024	123	0.53021	0.00326292	76.024	61	0.44514	2.05807e-08	84.139	62
P04040	Catalase	CAT	6 (6)	12.1	59.755	1.0869e-40	0.45049	4.30764e-08	26.964	8	0.4502	0.000191134	5.1433	3	0.52126	6.9449e-06	33.634	5
Q01469	Fatty acid-binding protein, epidermal	FABP5	3 (3)	20	15.164	4.992e-14	0.41766	1.88995e-09	65.349	13	0.3182	6.53804e-08	41.496	7	0.62586	0.00133888	82.994	6
P61224	Ras-related protein Rap-1b	RAP1B	3 (3)	16.8	20.825	9.5028e-15	0.29627	4.14238e-17	41.073	4	0.29627	9.04697e-09	13.662	2	0.23467	4.71575e-24	65.81	2
Q02413	Desmoglein-1	DSG1	13 (13)	18.1	113.75	1.3479e-181	0.25897	8.76995e-21	80.152	17	0.26736	4.3009e-10	59.38	12	0.20832	6.33924e-28	126.49	5
P02748	Complement component C9	C9	2 (1)	3.2	63.173	4.2799e-05	0.25842	7.61893e-21	90.143	2	0.48882	0.000857086	NaN	1	0.13662	4.45563e-44	NaN	1
P02788	Lactotransferrin	LTF	6 (5)	9.3	78.181	2.0996e-16	0.23869	3.39752e-23	97.014	6	0.12085	7.43321e-24	109.19	3	0.29982	4.85483e-17	92.175	3
P69891	Hemoglobin subunit gamma-1	HBG1	5 (3)	25.9	16.14	6.7383e-76	0.19063	1.43351e-30	109.73	2	0.087747	3.49692e-31	NaN	1	0.41415	9.64269e-10	NaN	1
P31944	Caspase-14	CASP14	8 (8)	33.1	27.679	7.1442e-50	0.18475	1.10693e-31	70.357	9	0.1473	7.74762e-20	65.974	8	0.41114	6.97811e-10	NaN	1
B9A064	Immunoglobulin lambda-like polypeptide 5	IGLL5	4 (2)	26.6	23.063	1.976e-92	0.17189	2.5351e-34	124.55	36	0.17187	5.62052e-17	116.5	19	0.17191	8.29575e-35	135.35	17
P02452	Collagen alpha-1(I) chain	COL1A1	9 (9)	6.7	138.94	4.0854e-57	0.16699	2.06469e-35	162.34	24	0.1565	1.09876e-18	152.55	15	0.17819	1.8381e-33	185.39	9
P01834	Ig kappa chain C region	IGKC	3 (3)	51.9	11.609	1.0672e-13	0.16428	4.90754e-36	31.309	2	0.205	5.34895e-14	NaN	1	0.13166	1.12532e-45	NaN	1
P01008	Antithrombin-III	SERPINC1	9 (3)	16.6	52.602	2.5345e-135	0.16311	2.60918e-36	59.81	3	0.16311	6.40181e-18	NaN	1	0.11153	3.32589e-53	78.683	2
P08123	Collagen alpha-2(I) chain	COL1A2	6 (6)	4.1	129.31	8.9346e-21	0.13104	3.09238e-45	109.91	9	0.13104	3.64667e-22	120.87	7	0.11825	1.7546e-50	93.848	2
P31151	Protein S100-A7	S100A7	5 (5)	43.6	11.471	4.6698e-279	0.13029	1.74835e-45	91.808	10	0.31259	4.03803e-08	85.253	5	0.1227	8.41793e-49	89.17	5
P31025	Lipocalin-1	LCN1	4 (4)	21	19.25	5.3418e-10	0.12098	9.57582e-49	89.632	4	0.052453	4.09518e-45	56.316	2	0.21912	3.03374e-26	22.142	2
Q08188	Protein-glutamine gamma-glutamyltransferase E	TGM3	6 (6)	11	76.631	5.3697e-13	0.10907	1.68738e-53	152.31	7	0.12944	2.03954e-22	163.85	6	0.10907	2.91615e-54	NaN	1
P02751	Fibronectin	FN1	15 (15)	9.7	262.62	5.1866e-173	0.10152	6.36139e-57	96.041	12	0.087469	2.92352e-31	93.661	7	0.11783	1.20425e-50	105.92	5
